# Supplementary material for: Dioxidobis{2-[(E)-p-tolyl­imino­meth­yl]phenolato}molybdenum(VI)
Source: Acta Crystallogr Sect E Struct Rep Online. 2010 Aug 21;66(Pt 9):m1137. doi: 10.1107/S1600536810032836 (PMC3008093; doi:10.1107/S1600536810032836)
Supplement: Supplementary file 1 [file e-66-m1137-sup1.cif]

##############################################################################
###                                                                        ###
###        Electronic paper (Acta Crystallographica Section E)             ###
###                                                                        ###
##############################################################################
#                                                                            #
# This CIF contains the data in a paper accepted for publication in Acta     #
# Crystallographica Section E. It conforms to the requirements of Notes      #
# for Authors for Section E, and has been peer reviewed under the auspices   #
# of the IUCr Commission on Journals.                                        #
#                                                                            #
# Full details of the Crystallographic Information File format               #
# are given in the paper "The Crystallographic Information File (CIF):       #
# a New Standard Archive File for Crystallography" by S. R. Hall, F. H.      #
# Allen and I. D. Brown [Acta Cryst. (1991), A47, 655-685].                  #
#                                                                            #
# The current version of the core CIF dictionary is obtainable from          #
# ftp://ftp.iucr.org/pub/cif_core.dic. The current version number is 2.4.    #
#                                                                            #
# Software is freely available for graphical display of the structure(s) in  #
# this CIF.  For information consult the CIF home page http://www.iucr.org/  #
# cif/home.html                                                              #
#                                                                            #
# This file may be used for bona fide research purposes within the           #
# scientific community so long as proper attribution is given to the journal # 
# article from which it was obtained.                                        #
#                                                                            #
##############################################################################
                                             
data_global
_audit_creation_method     'form.cif (version 2.0)'
_journal_data_validation_number     ?
_journal_date_recd_electronic     2010-07-28
_journal_date_accepted     2010-08-16
_journal_name_full     'Acta Crystallographica, Section E'
_journal_year     2010
_journal_volume     66
_journal_issue      9
_journal_page_first     m1137
_journal_page_last     m1137
_journal_paper_category     QM
_journal_coeditor_code     TK2696
_publ_contact_author_name     'Dr. Iran Sheikhshoaie'
_publ_contact_author_address
;
      Chemistry Department
      Shahid Bahonar University
      Kerman
      Iran
;
_publ_contact_author_email     'i_shoaie@yahoo.com'
_publ_contact_author_fax     ?
_publ_contact_author_phone     ?
_publ_section_title
;
Dioxidobis{2-[(<i>E</i>)-<i>p</i>-tolyliminomethyl]phenolato}molybdenum(VI)
;
loop_
    _publ_author_name
    _publ_author_footnote
    _publ_author_address
    'Hatefi, Mehdi' ?
;
Chemistry Department
Shahid Bahonar University
Kerman
Iran
;
    'Sheikhshoaie, Iran' ?
;
Chemistry Department
Shahid Bahonar University
Kerman
Iran
;
    'Mirkhani, Valiollah' ?
;
Department of Chemistry,
University of Isfahan,
Isfahan 81746-73441,
Iran
;
    'Moghadam, Majid' ?
;
Department of Chemistry,
University of Isfahan,
Isfahan 81746-73441,
Iran
;
    'Kia, Reza'
;
;
;
Department of Chemistry,
Science and Research Branch,
Islamic Azad University,
Tehran,
Iran
X-ray Crystallography Laboratory,
Plasma Physics Research Center,
Science and Research Branch,
Islamic Azad University,
Tehran,
Iran
;
_publ_section_synopsis     .
data_I
_audit_creation_method     SHELXL-97
_chemical_name_systematic
;
Dioxidobis{2-[(<i>E</i>)-<i>p</i>-tolyliminomethyl]phenolato}molybdenum(VI)
;
_chemical_name_common
;
;
_chemical_formula_moiety     'C28 H24 Mo N2 O4'
_chemical_formula_sum     'C28 H24 Mo N2 O4'
_chemical_formula_iupac     '[Mo (C14 H12 N O)2 O2]'
_chemical_formula_weight     548.43
_chemical_melting_point     ?
_symmetry_cell_setting     monoclinic
_symmetry_space_group_name_H-M     'C 2/c'
_symmetry_space_group_name_Hall     '-C 2yc'
loop_
    _symmetry_equiv_pos_as_xyz
    'x, y, z'
    '-x, y, -z+1/2'
    'x+1/2, y+1/2, z'
    '-x+1/2, y+1/2, -z+1/2'
    '-x, -y, -z'
    'x, -y, z-1/2'
    '-x+1/2, -y+1/2, -z'
    'x+1/2, -y+1/2, z-1/2'
_cell_length_a     26.375(8)
_cell_length_b     6.8095(8)
_cell_length_c     15.648(10)
_cell_angle_alpha     90.00
_cell_angle_beta     116.94(2)
_cell_angle_gamma     90.00
_cell_volume     2505.4(18)
_cell_formula_units_Z     4
_cell_measurement_reflns_used     2560
_cell_measurement_theta_min     1.705
_cell_measurement_theta_max     29.55
_cell_measurement_temperature     296(2)
_exptl_crystal_description     'Block'
_exptl_crystal_colour     'Colourless'
_exptl_crystal_size_max     0.21
_exptl_crystal_size_mid     0.11
_exptl_crystal_size_min     0.08
_exptl_crystal_density_diffrn     1.454
_exptl_crystal_density_meas     ?
_exptl_crystal_density_method     'not measured'
_exptl_crystal_F_000     1120
_exptl_absorpt_coefficient_mu     0.560
_exptl_absorpt_correction_type     multi-scan
_exptl_absorpt_process_details     '(MULABs in PLATON; Blessing, 1995)'
_exptl_absorpt_correction_T_min     0.8915
_exptl_absorpt_correction_T_max     0.9566
_exptl_special_details
;
;
_diffrn_ambient_temperature     296(2)
_diffrn_radiation_type     MoK\a
_diffrn_radiation_wavelength     0.71073
_diffrn_radiation_source     'fine-focus sealed tube'
_diffrn_radiation_monochromator     'graphite'
_diffrn_measurement_device_type     'Stoe IPDS II'
_diffrn_measurement_method     '\f and \w scans'
_diffrn_detector_area_resol_mean     '0.15 mm'
_diffrn_reflns_number     4305
_diffrn_reflns_av_R_equivalents     0.1437
_diffrn_reflns_av_sigmaI/netI     0.3317
_diffrn_reflns_theta_min     2.64
_diffrn_reflns_theta_max     25.50
_diffrn_reflns_theta_full     25.50
_diffrn_measured_fraction_theta_max     0.859
_diffrn_measured_fraction_theta_full     0.859
_diffrn_reflns_limit_h_min     -31
_diffrn_reflns_limit_h_max     22
_diffrn_reflns_limit_k_min     -7
_diffrn_reflns_limit_k_max     8
_diffrn_reflns_limit_l_min     -18
_diffrn_reflns_limit_l_max     18
_diffrn_standards_number     0
_diffrn_standards_interval_count     .
_diffrn_standards_interval_time     .
_diffrn_standards_decay_%     ?
_refine_special_details
;
Refinement of <i>F</i>^2^ against ALL reflections. The weighted <i>R</i>-factor
<i>wR</i> and goodness of fit <i>S</i> are based on <i>F</i>^2^, conventional
<i>R</i>-factors <i>R</i> are based on <i>F</i>, with <i>F</i> set to zero for
negative <i>F</i>^2^. The threshold expression of <i>F</i>^2^ >
\s(<i>F</i>^2^) is used only for calculating <i>R</i>-factors(gt) <i>etc</i>.
and is not relevant to the choice of reflections for refinement.
<i>R</i>-factors based on <i>F</i>^2^ are statistically about twice as large
as those based on <i>F</i>, and <i>R</i>- factors based on ALL data will be
even larger.
;
_reflns_number_total     2006
_reflns_number_gt     761
_reflns_threshold_expression     I>2\s(I)
_refine_ls_structure_factor_coef     Fsqd
_refine_ls_matrix_type     full
_refine_ls_R_factor_all     0.2205
_refine_ls_R_factor_gt     0.0785
_refine_ls_wR_factor_gt     0.1319
_refine_ls_wR_factor_ref     0.1684
_refine_ls_goodness_of_fit_ref     0.828
_refine_ls_restrained_S_all     0.828
_refine_ls_number_reflns     2006
_refine_ls_number_parameters     124
_refine_ls_number_restraints     0
_refine_ls_hydrogen_treatment     constr
_refine_ls_weighting_scheme     calc
_refine_ls_weighting_details
                 'calc w=1/[\s^2^(Fo^2^)+(0.0476P)^2^] where P=(Fo^2^+2Fc^2^)/3'
_atom_sites_solution_hydrogens     geom
_atom_sites_solution_primary     direct
_atom_sites_solution_secondary     difmap
_refine_ls_shift/su_max     0.000
_refine_ls_shift/su_mean     0.000
_refine_diff_density_max     0.549
_refine_diff_density_min     -0.810
_refine_ls_extinction_method     none
_refine_ls_extinction_coef     ?
loop_
    _atom_type_symbol
    _atom_type_description
    _atom_type_scat_dispersion_real
    _atom_type_scat_dispersion_imag
    _atom_type_scat_source
    'C' 'C' 0.0033 0.0016
                         'International Tables Vol C Tables 4.2.6.8 and 6.1.1.4'
    'H' 'H' 0.0000 0.0000
                         'International Tables Vol C Tables 4.2.6.8 and 6.1.1.4'
    'N' 'N' 0.0061 0.0033
                         'International Tables Vol C Tables 4.2.6.8 and 6.1.1.4'
    'O' 'O' 0.0106 0.0060
                         'International Tables Vol C Tables 4.2.6.8 and 6.1.1.4'
    'Mo' 'Mo' -1.6832 0.6857
                         'International Tables Vol C Tables 4.2.6.8 and 6.1.1.4'
_computing_data_collection     'X-AREA (Stoe & Cie, 2005)'
_computing_cell_refinement     'X-AREA (Stoe & Cie, 2005)'
_computing_data_reduction     'X-AREA (Stoe & Cie, 2005)'
_computing_structure_solution     'SHELXTL (Sheldrick, 2008)'
_computing_structure_refinement     'SHELXTL (Sheldrick, 2008)'
_computing_molecular_graphics     'SHELXTL (Sheldrick, 2008)'
_computing_publication_material
                             'SHELXTL (Sheldrick, 2008) and PLATON (Spek, 2009)'
loop_
    _atom_site_type_symbol
    _atom_site_label
    _atom_site_fract_x
    _atom_site_fract_y
    _atom_site_fract_z
    _atom_site_U_iso_or_equiv
    _atom_site_adp_type
    _atom_site_calc_flag
    _atom_site_refinement_flags
    _atom_site_occupancy
    _atom_site_disorder_assembly
    _atom_site_disorder_group
    Mo Mo1 0.0000 -0.2892(2) 0.2500 0.0502(7) Uani d S 1 . .
    O O1 -0.0423(3) -0.2223(11) 0.3209(4) 0.053(2) Uani d . 1 . .
    O O2 -0.0486(4) -0.4409(11) 0.1680(6) 0.079(3) Uani d . 1 . .
    N N1 0.0559(5) -0.0212(13) 0.3428(5) 0.037(3) Uani d . 1 . .
    C C1 -0.0533(6) -0.061(2) 0.3573(8) 0.0479(18) Uani d . 1 . .
    C C2 -0.1029(5) -0.0625(17) 0.3693(7) 0.0479(18) Uani d . 1 . .
    H H2A -0.1260 -0.1733 0.3541 0.057 Uiso calc R 1 . .
    C C3 -0.1165(5) 0.1058(16) 0.4047(7) 0.0479(18) Uani d . 1 . .
    H H3A -0.1493 0.1052 0.4127 0.057 Uiso calc R 1 . .
    C C4 -0.0846(5) 0.2697(19) 0.4278(6) 0.0479(18) Uani d . 1 . .
    H H4A -0.0957 0.3798 0.4503 0.057 Uiso calc R 1 . .
    C C5 -0.0345(5) 0.2726(19) 0.4176(6) 0.054(4) Uani d . 1 . .
    H H5A -0.0118 0.3845 0.4333 0.065 Uiso calc R 1 . .
    C C6 -0.0187(5) 0.1007(18) 0.3827(6) 0.037(3) Uani d . 1 . .
    C C7 0.0360(5) 0.1081(16) 0.3804(6) 0.041(3) Uani d . 1 . .
    H H7A 0.0589 0.2167 0.4087 0.049 Uiso calc R 1 . .
    C C8 0.1129(6) 0.013(2) 0.3551(7) 0.044(3) Uani d . 1 . .
    C C9 0.1308(6) 0.198(2) 0.3415(7) 0.063(2) Uani d . 1 . .
    H H9A 0.1063 0.3049 0.3253 0.075 Uiso calc R 1 . .
    C C10 0.1856(6) 0.219(2) 0.3524(7) 0.067(4) Uani d . 1 . .
    H H10A 0.1972 0.3429 0.3429 0.081 Uiso calc R 1 . .
    C C11 0.2243(6) 0.063(2) 0.3771(8) 0.063(2) Uani d . 1 . .
    C C12 0.2048(6) -0.115(2) 0.3891(7) 0.063(2) Uani d . 1 . .
    H H12A 0.2294 -0.2217 0.4054 0.075 Uiso calc R 1 . .
    C C13 0.1500(5) -0.144(2) 0.3781(7) 0.063(2) Uani d . 1 . .
    H H13A 0.1384 -0.2690 0.3861 0.075 Uiso calc R 1 . .
    C C14 0.2838(6) 0.095(3) 0.3862(11) 0.120(6) Uani d . 1 . .
    H H14A 0.3085 -0.0083 0.4239 0.181 Uiso calc R 1 . .
    H H14B 0.2984 0.2193 0.4169 0.181 Uiso calc R 1 . .
    H H14C 0.2821 0.0955 0.3236 0.181 Uiso calc R 1 . .
loop_
    _atom_site_aniso_label
    _atom_site_aniso_U_11
    _atom_site_aniso_U_22
    _atom_site_aniso_U_33
    _atom_site_aniso_U_12
    _atom_site_aniso_U_13
    _atom_site_aniso_U_23
    Mo1 0.0830(15) 0.0203(8) 0.0809(12) 0.000 0.0666(11) 0.000
    O1 0.056(6) 0.046(5) 0.080(5) 0.015(5) 0.050(5) 0.018(5)
    O2 0.110(10) 0.039(5) 0.138(8) -0.036(6) 0.099(7) -0.043(5)
    N1 0.045(9) 0.033(6) 0.037(6) 0.027(6) 0.022(6) 0.014(4)
    C1 0.043(5) 0.055(4) 0.049(4) 0.005(4) 0.024(4) 0.007(3)
    C2 0.043(5) 0.055(4) 0.049(4) 0.005(4) 0.024(4) 0.007(3)
    C3 0.043(5) 0.055(4) 0.049(4) 0.005(4) 0.024(4) 0.007(3)
    C4 0.043(5) 0.055(4) 0.049(4) 0.005(4) 0.024(4) 0.007(3)
    C5 0.064(10) 0.060(9) 0.034(6) 0.006(9) 0.018(6) -0.006(6)
    C6 0.031(9) 0.064(9) 0.017(6) 0.010(7) 0.012(6) 0.002(6)
    C7 0.053(11) 0.037(7) 0.029(6) 0.010(7) 0.015(7) 0.018(5)
    C8 0.029(9) 0.075(10) 0.034(7) 0.010(8) 0.020(6) 0.004(6)
    C9 0.053(6) 0.079(5) 0.062(4) 0.031(6) 0.031(4) 0.015(4)
    C10 0.072(11) 0.063(9) 0.073(8) -0.010(10) 0.038(8) -0.020(8)
    C11 0.053(6) 0.079(5) 0.062(4) 0.031(6) 0.031(4) 0.015(4)
    C12 0.053(6) 0.079(5) 0.062(4) 0.031(6) 0.031(4) 0.015(4)
    C13 0.053(6) 0.079(5) 0.062(4) 0.031(6) 0.031(4) 0.015(4)
    C14 0.070(14) 0.165(18) 0.150(14) -0.014(12) 0.071(11) -0.031(12)
_geom_special_details
;
All e.s.d.'s (except the e.s.d. in the dihedral angle between two l.s. planes)
are estimated using the full covariance matrix. The cell e.s.d.'s are taken
into account individually in the estimation of e.s.d.'s in distances, angles
and torsion angles; correlations between e.s.d.'s in cell parameters are only
used when they are defined by crystal symmetry. An approximate (isotropic)
treatment of cell e.s.d.'s is used for estimating e.s.d.'s involving l.s.
planes.
;
loop_
    _geom_bond_atom_site_label_1
    _geom_bond_atom_site_label_2
    _geom_bond_site_symmetry_2
    _geom_bond_distance
    _geom_bond_publ_flag
    Mo1 O2 . 1.694(9) ?
    Mo1 O2 2 1.694(9) ?
    Mo1 O1 2 1.950(6) ?
    Mo1 O1 . 1.950(6) ?
    Mo1 N1 . 2.382(9) ?
    Mo1 N1 2 2.382(9) ?
    O1 C1 . 1.330(12) ?
    N1 C7 . 1.293(12) ?
    N1 C8 . 1.446(14) ?
    C1 C6 . 1.367(15) ?
    C1 C2 . 1.405(16) ?
    C2 C3 . 1.388(14) ?
    C2 H2A . 0.9300 ?
    C3 C4 . 1.344(14) ?
    C3 H3A . 0.9300 ?
    C4 C5 . 1.402(14) ?
    C4 H4A . 0.9300 ?
    C5 C6 . 1.432(14) ?
    C5 H5A . 0.9300 ?
    C6 C7 . 1.459(14) ?
    C7 H7A . 0.9300 ?
    C8 C13 . 1.385(15) ?
    C8 C9 . 1.394(17) ?
    C9 C10 . 1.384(15) ?
    C9 H9A . 0.9300 ?
    C10 C11 . 1.400(16) ?
    C10 H10A . 0.9300 ?
    C11 C12 . 1.363(17) ?
    C11 C14 . 1.528(18) ?
    C12 C13 . 1.391(16) ?
    C12 H12A . 0.9300 ?
    C13 H13A . 0.9300 ?
    C14 H14A . 0.9600 ?
    C14 H14B . 0.9600 ?
    C14 H14C . 0.9600 ?
loop_
    _geom_angle_atom_site_label_1
    _geom_angle_atom_site_label_2
    _geom_angle_atom_site_label_3
    _geom_angle_site_symmetry_1
    _geom_angle_site_symmetry_3
    _geom_angle
    _geom_angle_publ_flag
    O2 Mo1 O2 . 2 104.8(6) ?
    O2 Mo1 O1 . 2 98.2(3) ?
    O2 Mo1 O1 2 2 98.2(4) ?
    O2 Mo1 O1 . . 98.2(4) ?
    O2 Mo1 O1 2 . 98.2(3) ?
    O1 Mo1 O1 2 . 153.0(4) ?
    O2 Mo1 N1 . . 167.6(4) ?
    O2 Mo1 N1 2 . 87.6(3) ?
    O1 Mo1 N1 2 . 79.2(3) ?
    O1 Mo1 N1 . . 80.2(3) ?
    O2 Mo1 N1 . 2 87.6(3) ?
    O2 Mo1 N1 2 2 167.6(4) ?
    O1 Mo1 N1 2 2 80.2(3) ?
    O1 Mo1 N1 . 2 79.2(3) ?
    N1 Mo1 N1 . 2 80.0(4) ?
    C1 O1 Mo1 . . 136.7(7) ?
    C7 N1 C8 . . 116.2(10) ?
    C7 N1 Mo1 . . 122.2(9) ?
    C8 N1 Mo1 . . 121.5(7) ?
    O1 C1 C6 . . 122.9(12) ?
    O1 C1 C2 . . 116.5(12) ?
    C6 C1 C2 . . 120.6(12) ?
    C3 C2 C1 . . 118.0(12) ?
    C3 C2 H2A . . 121.0 ?
    C1 C2 H2A . . 121.0 ?
    C4 C3 C2 . . 123.4(12) ?
    C4 C3 H3A . . 118.3 ?
    C2 C3 H3A . . 118.3 ?
    C3 C4 C5 . . 119.2(12) ?
    C3 C4 H4A . . 120.4 ?
    C5 C4 H4A . . 120.4 ?
    C4 C5 C6 . . 119.0(12) ?
    C4 C5 H5A . . 120.5 ?
    C6 C5 H5A . . 120.5 ?
    C1 C6 C5 . . 119.7(12) ?
    C1 C6 C7 . . 123.9(11) ?
    C5 C6 C7 . . 116.3(12) ?
    N1 C7 C6 . . 126.5(11) ?
    N1 C7 H7A . . 116.7 ?
    C6 C7 H7A . . 116.7 ?
    C13 C8 C9 . . 119.4(13) ?
    C13 C8 N1 . . 118.7(12) ?
    C9 C8 N1 . . 121.9(12) ?
    C10 C9 C8 . . 118.9(14) ?
    C10 C9 H9A . . 120.5 ?
    C8 C9 H9A . . 120.5 ?
    C9 C10 C11 . . 122.9(14) ?
    C9 C10 H10A . . 118.6 ?
    C11 C10 H10A . . 118.6 ?
    C12 C11 C10 . . 116.2(14) ?
    C12 C11 C14 . . 123.3(15) ?
    C10 C11 C14 . . 120.5(14) ?
    C11 C12 C13 . . 123.1(14) ?
    C11 C12 H12A . . 118.4 ?
    C13 C12 H12A . . 118.4 ?
    C8 C13 C12 . . 119.5(13) ?
    C8 C13 H13A . . 120.2 ?
    C12 C13 H13A . . 120.2 ?
    C11 C14 H14A . . 109.5 ?
    C11 C14 H14B . . 109.5 ?
    H14A C14 H14B . . 109.5 ?
    C11 C14 H14C . . 109.5 ?
    H14A C14 H14C . . 109.5 ?
    H14B C14 H14C . . 109.5 ?
loop_
    _geom_torsion_atom_site_label_1
    _geom_torsion_atom_site_label_2
    _geom_torsion_atom_site_label_3
    _geom_torsion_atom_site_label_4
    _geom_torsion_site_symmetry_1
    _geom_torsion_site_symmetry_2
    _geom_torsion_site_symmetry_3
    _geom_torsion_site_symmetry_4
    _geom_torsion
    _geom_torsion_publ_flag
    O2 Mo1 O1 C1 . . . . -136.1(11) ?
    O2 Mo1 O1 C1 2 . . . 117.6(11) ?
    O1 Mo1 O1 C1 2 . . . -9.2(10) ?
    N1 Mo1 O1 C1 . . . . 31.5(11) ?
    N1 Mo1 O1 C1 2 . . . -50.1(11) ?
    O2 Mo1 N1 C7 . . . . 62(2) ?
    O2 Mo1 N1 C7 2 . . . -119.5(8) ?
    O1 Mo1 N1 C7 2 . . . 141.7(8) ?
    O1 Mo1 N1 C7 . . . . -20.8(7) ?
    N1 Mo1 N1 C7 2 . . . 59.9(7) ?
    O2 Mo1 N1 C8 . . . . -113.4(19) ?
    O2 Mo1 N1 C8 2 . . . 64.6(8) ?
    O1 Mo1 N1 C8 2 . . . -34.2(7) ?
    O1 Mo1 N1 C8 . . . . 163.4(8) ?
    N1 Mo1 N1 C8 2 . . . -116.0(8) ?
    Mo1 O1 C1 C6 . . . . -25.2(17) ?
    Mo1 O1 C1 C2 . . . . 155.2(7) ?
    O1 C1 C2 C3 . . . . -178.3(9) ?
    C6 C1 C2 C3 . . . . 2.1(16) ?
    C1 C2 C3 C4 . . . . 0.0(16) ?
    C2 C3 C4 C5 . . . . -1.0(15) ?
    C3 C4 C5 C6 . . . . 0.1(14) ?
    O1 C1 C6 C5 . . . . 177.4(9) ?
    C2 C1 C6 C5 . . . . -3.0(15) ?
    O1 C1 C6 C7 . . . . -5.2(16) ?
    C2 C1 C6 C7 . . . . 174.4(9) ?
    C4 C5 C6 C1 . . . . 1.9(14) ?
    C4 C5 C6 C7 . . . . -175.7(8) ?
    C8 N1 C7 C6 . . . . -176.2(9) ?
    Mo1 N1 C7 C6 . . . . 7.8(13) ?
    C1 C6 C7 N1 . . . . 10.1(16) ?
    C5 C6 C7 N1 . . . . -172.5(9) ?
    C7 N1 C8 C13 . . . . 137.6(10) ?
    Mo1 N1 C8 C13 . . . . -46.3(11) ?
    C7 N1 C8 C9 . . . . -44.5(13) ?
    Mo1 N1 C8 C9 . . . . 131.6(9) ?
    C13 C8 C9 C10 . . . . -0.7(15) ?
    N1 C8 C9 C10 . . . . -178.7(8) ?
    C8 C9 C10 C11 . . . . -0.3(16) ?
    C9 C10 C11 C12 . . . . 0.8(16) ?
    C9 C10 C11 C14 . . . . 178.8(10) ?
    C10 C11 C12 C13 . . . . -0.2(17) ?
    C14 C11 C12 C13 . . . . -178.1(11) ?
    C9 C8 C13 C12 . . . . 1.3(15) ?
    N1 C8 C13 C12 . . . . 179.3(9) ?
    C11 C12 C13 C8 . . . . -0.9(16) ?
loop_
    _geom_hbond_atom_site_label_D
    _geom_hbond_atom_site_label_H
    _geom_hbond_atom_site_label_A
    _geom_hbond_site_symmetry_A
    _geom_hbond_distance_DH
    _geom_hbond_distance_HA
    _geom_hbond_distance_DA
    _geom_hbond_angle_DHA
    _geom_hbond_publ_flag
    C9 H9A O2 2_565 0.93 2.34 3.237(18) 163 y
    C13 H13A O2 2_555 0.93 2.42 3.164(17) 136 y
