# Supplementary material for: Dioxidobis{2-[(E)-p-tolyl­imino­meth­yl]phenolato}molybdenum(VI)
Source: Acta Crystallogr Sect E Struct Rep Online. 2010 Aug 21;66(Pt 9):m1137. doi: 10.1107/S1600536810032836 (PMC3008093; doi:10.1107/S1600536810032836)
Supplement: Supplementary file 2 [file e-66-m1137-Isup2.hkl]

# 
# h,k,l, Fc-squared, Fo-squared, sigma(Fo-squared) and status flag 
# 
data_I
_shelx_title ' a  C2/c' 
_shelx_refln_list_code          4 
_shelx_F_calc_maximum      340.39 
_exptl_crystal_F_000      1120.00 
_reflns_d_resolution_high  0.8256 
 
loop_ 
 _symmetry_equiv_pos_as_xyz 
 'x, y, z' 
 '-x, y, -z+1/2' 
 'x+1/2, y+1/2, z' 
 '-x+1/2, y+1/2, -z+1/2' 
 '-x, -y, -z' 
 'x, -y, z-1/2' 
 '-x+1/2, -y+1/2, -z' 
 'x+1/2, -y+1/2, z-1/2' 
 
_cell_length_a    26.3750 
_cell_length_b     6.8095 
_cell_length_c    15.6480 
_cell_angle_alpha  90.000 
_cell_angle_beta  116.940 
_cell_angle_gamma  90.000 
 
_shelx_F_squared_multiplier     1.000 
 
loop_ 
 _refln_index_h 
 _refln_index_k 
 _refln_index_l 
 _refln_F_squared_calc 
 _refln_F_squared_meas 
 _refln_F_squared_sigma 
 _refln_observed_status 
   4   0   0    23657.94    17749.16    768.43 o 
   6   0   0     4884.57     3928.89    594.60 o 
   8   0   0     2847.22     2431.21    759.83 o 
  10   0   0     2674.30     2244.19    749.37 o 
  12   0   0     6346.59     5826.27    829.15 o 
  14   0   0      400.97      370.11    770.30 o 
  16   0   0      612.81      638.21    810.84 o 
  18   0   0     3765.57     4160.13    864.46 o 
  20   0   0     1598.07     1569.37    916.77 o 
  22   0   0      549.04      255.02    970.39 o 
   1   1   0    30595.47    21459.18    665.58 o 
   3   1   0     5693.29     4085.46    593.19 o 
   5   1   0     6613.68     4991.31    521.10 o 
   7   1   0      331.00      -18.06    439.12 o 
   9   1   0      171.82       24.16    570.95 o 
  11   1   0     3317.45     3154.02    585.28 o 
  13   1   0     3061.13     2843.06    583.14 o 
  15   1   0      583.82      699.29    596.63 o 
  17   1   0      168.87      432.54    630.37 o 
  19   1   0      233.09      898.94    656.83 o 
  21   1   0      140.42      976.93    861.84 o 
   0   2   0     8705.18     7140.61    952.08 o 
   2   2   0     9636.27     6937.80    487.87 o 
   4   2   0     7849.48     6210.65    541.44 o 
   6   2   0    24452.61    18728.87   1482.40 o 
   8   2   0     6737.85     3292.79   2904.63 o 
  10   2   0     4155.55     4174.80    999.16 o 
  12   2   0     6833.77     5904.73    809.53 o 
  14   2   0     2148.38     2263.60    620.59 o 
  16   2   0      986.01      831.76    765.07 o 
  18   2   0      815.33      889.31    782.07 o 
  20   2   0      129.12     1201.87    838.30 o 
  26   2   0      291.83      -94.16   1450.35 o 
   1   3   0     4178.60     3086.02    595.06 o 
   3   3   0     8668.73     7679.04    627.23 o 
   5   3   0      660.08      647.40    630.37 o 
   7   3   0      150.94      -68.01    670.90 o 
   9   3   0     4282.58     3842.33    698.37 o 
  11   3   0     3872.93     3916.87    715.37 o 
  13   3   0     2835.21     3022.34    741.53 o 
  15   3   0      685.46      527.05    757.22 o 
  17   3   0     1958.04     1548.44    817.38 o 
  19   3   0     1327.08     1355.93   1343.63 o 
  21   3   0       38.23      184.38    393.00 o 
  23   3   0       45.13      128.40    419.49 o 
  25   3   0       16.80      822.63   1341.79 o 
   0   4   0     5330.87     5628.79    899.77 o 
   2   4   0     7347.56     6893.60    959.27 o 
   4   4   0     1858.61     1681.48    621.03 o 
   6   4   0      341.52     1182.26    768.99 o 
   8   4   0       21.71      717.98    785.99 o 
  10   4   0      204.27     1417.66    732.37 o 
  12   4   0      590.58      598.97    766.37 o 
  14   4   0      120.72      -26.16    806.92 o 
  16   4   0      761.22      217.10    840.92 o 
   1   5   0     5634.37     4835.47    636.21 o 
   3   5   0     6302.55     7335.47   1089.40 o 
   5   5   0     6008.03     6710.92    895.19 o 
   0   6   0     1693.18     1496.13   1009.62 o 
   2   6   0      478.78      712.85    733.08 o 
   4   6   0      418.81      882.77   1264.65 o 
   6   6   0        0.60      248.48   1599.44 o 
   1   7   0     2937.26     3636.93    820.71 o 
   3   7   0     2746.59     2889.90    824.22 o 
   5   7   0     1538.26     1983.94   1571.98 o 
   7   7   0     1486.32      956.00   1000.47 o 
   9   7   0      918.72     1957.78   1016.16 o 
   6   8   0      155.42     -839.61   1184.87 o 
 -23   1   1      118.17      619.90    877.54 o 
 -21   1   1     2501.06     2617.56    685.28 o 
 -19   1   1     4534.47     4172.26    649.89 o 
 -17   1   1     2745.61     2197.81    591.03 o 
 -15   1   1     7762.03     6189.82    577.95 o 
 -13   1   1     8705.26     8184.53    588.00 o 
 -11   1   1     1092.56      716.14    522.48 o 
  -9   1   1     3761.79     2935.77    554.62 o 
  -7   1   1     3898.43     2348.82    716.68 o 
  -5   1   1    20760.45    21471.53   1479.13 o 
  -3   1   1    50149.72    56281.59   1271.98 o 
  -1   1   1    17889.82    18621.64    803.51 o 
   1   1   1    18169.86    18144.87    828.18 o 
   3   1   1    10935.94    10847.60   1041.04 o 
   5   1   1    16727.86    14268.27    960.25 o 
   7   1   1     5193.41     4503.76    402.46 o 
   9   1   1     2052.39     1891.06    370.80 o 
  11   1   1     1072.33     1424.30    439.14 o 
  13   1   1     1411.52     2090.12    558.67 o 
  15   1   1      148.61      627.49    573.02 o 
  17   1   1      381.71      628.58    599.21 o 
  19   1   1     3643.29     4178.44    925.93 o 
 -20   2   1     1540.16      796.45    825.22 o 
 -18   2   1      437.64      540.12    783.37 o 
 -16   2   1        6.30      295.50    626.11 o 
 -14   2   1      378.37      760.10    605.77 o 
 -12   2   1      248.03       24.91    593.44 o 
 -10   2   1     1150.03     1336.46    546.83 o 
  -8   2   1     8669.94     5964.90    687.91 o 
  -6   2   1     6681.25     4746.02    689.21 o 
  -4   2   1    32837.89    27729.18   4382.47 o 
  -2   2   1     5202.09     4607.59    563.22 o 
   0   2   1     9421.86     8414.97    623.28 o 
   2   2   1     3100.36     2450.27    540.06 o 
   4   2   1        3.25      189.63    479.02 o 
   6   2   1      675.12      637.48    474.86 o 
   8   2   1     3277.25     2985.33    456.46 o 
  10   2   1     2268.60     1703.31    454.67 o 
  12   2   1      324.52      488.24    597.59 o 
  14   2   1      600.79     1044.87    628.36 o 
  16   2   1     2447.35     2810.47    775.53 o 
  18   2   1      245.01      823.92    897.15 o 
  20   2   1        9.44      882.77    861.84 o 
  22   2   1      131.90     -559.74    911.54 o 
  24   2   1        0.92      877.54   1398.04 o 
  26   2   1       73.82      418.50   1472.59 o 
 -27   3   1      147.08      440.46   1373.29 o 
 -25   3   1      133.71       31.23   1291.48 o 
 -23   3   1      108.71      675.82   1275.54 o 
 -21   3   1      179.80      462.01    711.24 o 
 -19   3   1        0.77      244.37    695.88 o 
 -17   3   1      201.55     -724.52    809.53 o 
 -15   3   1     1240.97     1126.02    755.91 o 
 -13   3   1     3059.12     2014.02    731.06 o 
 -11   3   1     1889.27     1394.12    694.44 o 
  -9   3   1     6421.25     4725.10    706.21 o 
  -7   3   1     6541.96     5301.84    746.76 o 
  -5   3   1    14785.95    14641.31   3417.29 o 
  -3   3   1    11714.87    10150.77   1512.50 o 
  -1   3   1     2632.62     2374.35    475.76 o 
   1   3   1     3091.10     2658.06    466.51 o 
   3   3   1    11600.86     9689.87    828.05 o 
   5   3   1     2498.46     2377.59    503.86 o 
   7   3   1    15543.49    12965.36   1390.85 o 
   9   3   1     8070.29     7340.71    716.68 o 
  11   3   1     1700.49     1972.17    723.22 o 
  13   3   1      632.32     -224.94    754.60 o 
  15   3   1        8.06      188.32    788.61 o 
  17   3   1     1320.08     1946.14    760.28 o 
  19   3   1       67.64      591.13   1881.93 o 
  21   3   1      199.01      780.76   1840.08 o 
  23   3   1       29.66      -45.77   1859.70 o 
  25   3   1      252.26      383.19   1964.32 o 
 -14   4   1     1934.27     1902.86    797.76 o 
 -12   4   1     5361.02     3465.68    767.68 o 
 -10   4   1     5765.77     4331.45    812.15 o 
  -8   4   1     5166.05     3974.42    785.99 o 
  -6   4   1     4774.04     4202.04    765.72 o 
  -4   4   1     1536.98     1434.87    599.60 o 
  -2   4   1     3609.58     3149.30    632.98 o 
   0   4   1     2411.64     2699.64    602.09 o 
   2   4   1     2848.00     2972.68    621.47 o 
   4   4   1     2318.48     1863.17    477.95 o 
   6   4   1     3462.98     4039.81    712.75 o 
   8   4   1     1924.33     2629.99    729.75 o 
  10   4   1     3072.29     2008.79    753.30 o 
  12   4   1     1502.15     2695.38    787.30 o 
  -7   5   1      235.70      558.43   1624.29 o 
  -5   5   1     1093.94     1279.33    670.64 o 
  -3   5   1     4671.76     4368.99    649.20 o 
  -1   5   1     1976.61     2352.74    924.62 o 
   1   5   1     4666.57     4921.05    665.68 o 
   3   5   1     2150.41     2942.56   1118.17 o 
   5   5   1       16.50      274.64   1463.43 o 
  -6   6   1     5179.30     5210.29   1446.43 o 
  -4   6   1     3117.87     2819.63   1154.79 o 
  -2   6   1     3843.93     3253.43    743.44 o 
   0   6   1     2744.29     3283.76    724.08 o 
   2   6   1      149.27      298.48    728.32 o 
   4   6   1     2333.85     2552.83   1373.19 o 
  -9   7   1       15.78      219.71   1005.70 o 
  -7   7   1      320.31      489.97    894.47 o 
  -5   7   1      229.76     1192.34    812.78 o 
  -3   7   1      324.94      495.53    805.03 o 
  -1   7   1      349.00      516.44    788.34 o 
   1   7   1      980.29     1447.74   1135.17 o 
   3   7   1      509.49      545.35   1382.35 o 
   5   7   1        5.24      423.73   1711.92 o 
   7   7   1       13.18     1026.63    997.85 o 
   9   7   1       59.59      201.40    931.16 o 
  11   7   1       32.82     -234.10   1044.94 o 
  -6   8   1     2030.92     1131.25   1098.56 o 
  -4   8   1     1797.95     1145.64   1255.49 o 
   6   8   1      669.51     1426.81   1196.64 o 
 -24   0   2      126.50     1344.42    974.31 o 
 -22   0   2     2361.07     3090.34   1003.09 o 
 -20   0   2     2309.02     1696.22    874.92 o 
 -18   0   2     5765.52     4730.33    914.16 o 
 -16   0   2     6342.09     4797.03    854.00 o 
 -14   0   2       27.85     -115.09    757.22 o 
 -12   0   2      950.17     1021.40    745.45 o 
  -4   0   2      263.65       75.85    830.46 o 
  -2   0   2    64407.59    71036.73   1500.05 o 
   0   0   2    34527.13    39791.66    814.25 o 
   2   0   2    14494.00    15319.41    666.06 o 
   4   0   2    57360.80    58402.68   2937.33 o 
   6   0   2     8838.18     8592.09    804.30 o 
   8   0   2     2176.50     2574.67    522.45 o 
  10   0   2     1606.66     1993.71    533.52 o 
  12   0   2     6054.63     5578.69    916.77 o 
  14   0   2     5089.77     6735.19    826.53 o 
  16   0   2     2600.02     2402.44    924.62 o 
 -23   1   2      346.49      700.98   1039.70 o 
 -21   1   2      254.73     1612.22    688.39 o 
 -19   1   2        4.14       82.23    717.98 o 
 -17   1   2      342.48      782.50    566.20 o 
 -15   1   2      308.33     1099.96    558.34 o 
 -13   1   2     4135.81     3783.76    533.55 o 
 -11   1   2      100.28      192.25    653.90 o 
  -9   1   2     2765.76     2510.98    953.39 o 
  -7   1   2     1802.31     1832.23    939.00 o 
  -5   1   2     2713.95     2925.54    711.68 o 
  -3   1   2    21381.85    24427.59    786.95 o 
  -1   1   2     7304.03     7710.81    534.44 o 
   1   1   2    14457.94    16164.15    492.62 o 
   3   1   2     3792.51     4271.42    446.78 o 
   5   1   2     1401.76     1396.04    398.84 o 
   7   1   2      906.06      969.96    375.50 o 
   9   1   2       35.17      362.49    378.90 o 
  11   1   2      282.32      706.73    393.87 o 
  13   1   2      489.26      600.99    545.16 o 
  15   1   2      462.84      634.29    827.84 o 
  17   1   2       66.08     1145.64    881.46 o 
  19   1   2       11.73      712.75    855.30 o 
 -28   2   2        0.15     1009.62   1540.59 o 
 -20   2   2      722.00      964.57    674.99 o 
 -18   2   2     3532.67     3303.54    645.18 o 
 -16   2   2     7295.76     5917.92    630.82 o 
 -14   2   2     4137.99     3560.76    533.80 o 
 -12   2   2     7018.90     6234.12   1409.81 o 
 -10   2   2     4725.06     3700.67    938.35 o 
  -8   2   2     8696.94     6627.79   2252.04 o 
  -6   2   2     2033.58     1793.25    798.04 o 
  -4   2   2      255.41      655.67    682.01 o 
  -2   2   2     3026.37     2730.18    611.26 o 
   0   2   2     6832.03     7190.18    552.11 o 
   2   2   2     7429.35     6787.78    631.24 o 
   4   2   2    37297.58    36924.51   2986.84 o 
   6   2   2    33441.50    31385.88   2576.11 o 
   8   2   2     8785.90    10271.74    861.62 o 
  10   2   2     5598.39     6466.54    776.58 o 
  12   2   2      658.74      883.67    609.18 o 
  14   2   2     1108.79     1476.46    680.70 o 
  16   2   2       77.98      116.39   1222.80 o 
  18   2   2       17.10      -41.85   1214.95 o 
  20   2   2      278.43      916.59    731.12 o 
  22   2   2        0.19      604.21   1367.96 o 
  24   2   2        2.93     1054.09   1432.05 o 
 -27   3   2       25.57      826.42   1304.44 o 
 -25   3   2       19.10      496.28   1264.57 o 
 -23   3   2       20.07      425.92   1223.72 o 
 -21   3   2      889.11     1455.59   1722.38 o 
 -19   3   2     4285.83     4487.32    751.10 o 
 -17   3   2     1131.31      823.59    675.97 o 
 -15   3   2      950.87     1175.72    746.76 o 
 -13   3   2     2532.27     1552.36    725.83 o 
 -11   3   2     4325.95     3973.11    693.14 o 
  -9   3   2     3714.89     2950.41    693.14 o 
  -7   3   2     1307.45      852.44    537.11 o 
  -5   3   2     6644.41     6291.15    905.48 o 
  -3   3   2     5109.66     4459.17    707.03 o 
  -1   3   2     1474.61     1187.74    562.70 o 
   1   3   2     6244.03     5929.92    547.44 o 
   3   3   2     2056.32     2484.47    462.48 o 
   5   3   2     1452.71     1064.83    458.72 o 
   7   3   2     4249.64     3873.72    702.29 o 
   9   3   2     2503.79     3155.73    707.52 o 
  11   3   2     1166.41     1273.80    741.53 o 
  13   3   2     1030.01      810.84    772.91 o 
  15   3   2     1385.34      252.92    742.18 o 
  17   3   2      970.08     1626.91   1744.61 o 
  19   3   2       13.10     1055.40   1769.46 o 
  21   3   2        8.17       62.03    432.30 o 
  23   3   2        0.17       85.01   1846.62 o 
 -20   4   2     2453.71     3166.19    788.61 o 
 -14   4   2      111.16     1013.55    783.37 o 
 -12   4   2      700.29     -105.93    749.37 o 
 -10   4   2     1430.25      597.59    769.64 o 
  -8   4   2      463.95       54.83    680.47 o 
  -6   4   2      386.56      361.41    547.61 o 
  -4   4   2     1924.64     2014.42    499.78 o 
  -2   4   2     4910.15     4344.89    484.08 o 
   0   4   2     5729.22     4723.50    502.02 o 
   2   4   2     2362.35     2585.77    434.68 o 
   4   4   2     2783.38     2502.23    444.32 o 
   6   4   2     5005.13     5486.24    795.14 o 
   8   4   2     2044.46     2840.55    742.83 o 
  -7   5   2     7309.81     8486.34   1350.96 o 
  -5   5   2     6618.08     6367.74    662.05 o 
  -3   5   2     1032.19     1242.41    940.31 o 
  -1   5   2     1098.05      119.01    928.54 o 
   1   5   2     4049.10     3953.93   1008.32 o 
   3   5   2    10178.89     9977.04   1847.93 o 
   5   5   2     2901.24     3099.50   1612.52 o 
  -8   6   2        0.69      353.11   1685.76 o 
  -6   6   2      317.88      -57.54   1265.95 o 
  -4   6   2       65.77      663.06   1081.55 o 
  -2   6   2      243.10      931.85    699.07 o 
   0   6   2        2.45      520.60    714.05 o 
   2   6   2      729.88     1348.50    604.37 o 
   4   6   2      651.58     1091.54    770.97 o 
  -9   7   2     2229.31     1963.01   1008.32 o 
  -7   7   2     2803.43     2924.25    997.85 o 
  -5   7   2     3531.34     4229.58    794.72 o 
  -3   7   2     4917.86     4920.25    799.93 o 
  -1   7   2     2434.55     3245.97   1132.56 o 
   1   7   2     1499.94     1106.36    816.75 o 
   3   7   2      522.81      173.94   1503.97 o 
   5   7   2      791.41     1260.72   2144.80 o 
   9   7   2      929.09     1938.17   1038.40 o 
  11   7   2      995.56     2398.51    983.47 o 
  -6   8   2      212.73    -1133.87   1175.72 o 
  -4   8   2      219.18      227.56   1156.10 o 
   4   8   2      238.74      711.45   2106.87 o 
 -23   1   3     1235.07     1060.63   1031.86 o 
 -21   1   3     3796.30     3440.52    668.49 o 
 -19   1   3      729.92      997.33    603.86 o 
 -17   1   3     4724.25     3422.12    592.23 o 
 -15   1   3     5584.26     3426.45    711.45 o 
 -13   1   3     4088.40     4650.55    872.31 o 
 -11   1   3     5031.42     4544.62    813.45 o 
  -9   1   3     8963.17     8868.22    872.31 o 
  -7   1   3    11163.25    11481.99    668.17 o 
  -5   1   3     5885.76     6241.37    478.52 o 
  -3   1   3    30754.94    33556.27    583.15 o 
  -1   1   3    26208.03    28184.63    480.55 o 
   1   1   3    87424.96    93849.38    744.68 o 
   3   1   3    47918.88    50986.76   1122.02 o 
   5   1   3    10966.94    12280.49    574.16 o 
   7   1   3     8312.94     9201.01    510.99 o 
   9   1   3     4224.62     4508.63    389.75 o 
  11   1   3     4786.23     5490.75    527.41 o 
  13   1   3      290.88      493.93    453.82 o 
  15   1   3      117.41      489.68    489.63 o 
  17   1   3      170.77     1169.18    886.69 o 
 -28   2   3       48.08      812.15   1365.35 o 
 -26   2   3       10.08      703.60   1298.65 o 
 -24   2   3      299.44     2333.12   1286.88 o 
 -22   2   3      110.44      -98.09   1166.56 o 
 -20   2   3     1080.55     1110.04    571.03 o 
 -18   2   3      171.19      822.96    551.71 o 
 -16   2   3      262.21      373.28    522.69 o 
 -14   2   3      294.07      721.27    566.12 o 
 -12   2   3     3544.33     4199.36    991.32 o 
 -10   2   3     3274.43     3550.69   1043.63 o 
  -8   2   3     1707.62     1428.77    678.65 o 
  -6   2   3     6276.92     6836.00    676.46 o 
  -4   2   3    10162.09    10451.08    639.55 o 
  -2   2   3     6368.72     7135.49    480.01 o 
   0   2   3      564.30      776.44    435.21 o 
   2   2   3        5.62      100.99    388.08 o 
   4   2   3     1439.66     1614.33    394.96 o 
   6   2   3      511.69      849.47    395.00 o 
   8   2   3       11.44      500.18    502.70 o 
  10   2   3      337.09      632.05    414.81 o 
  12   2   3     1514.69     1733.98    452.41 o 
  14   2   3     2140.71     2072.08    450.85 o 
  16   2   3     1119.53     1277.09    674.35 o 
  18   2   3        9.30      114.37    704.13 o 
  20   2   3     1225.44     1590.29   1337.88 o 
  22   2   3      112.20     -770.30   1343.11 o 
  24   2   3       17.29      605.51   1400.66 o 
 -27   3   3        1.00     1070.16   1243.69 o 
 -25   3   3       24.70       30.08   1642.60 o 
 -23   3   3      787.80     1309.11   1626.91 o 
 -21   3   3     1516.62     1574.60   1596.83 o 
 -19   3   3     3775.05     3211.32    725.34 o 
 -17   3   3       81.59      623.95    637.13 o 
 -15   3   3     4900.48     3702.53    954.70 o 
 -13   3   3     4876.35     3721.75    845.50 o 
 -11   3   3     5802.28     4002.51   1386.27 o 
  -9   3   3      332.02      409.79    516.16 o 
  -7   3   3     1895.38     2094.99    730.02 o 
  -5   3   3     2772.54     2831.54    626.22 o 
  -3   3   3      946.94     1020.18    559.91 o 
  -1   3   3     6174.53     6472.79    473.27 o 
   1   3   3    11241.92    11484.40    585.85 o 
   3   3   3     7394.73     7137.36    533.12 o 
   5   3   3     4054.82     4366.45    508.69 o 
   7   3   3     3662.16     3132.94    636.67 o 
   9   3   3      933.52     1058.35    468.32 o 
  11   3   3     1350.76     1774.39    691.34 o 
  13   3   3      454.69     1420.84    530.26 o 
  15   3   3      290.55      477.55    736.12 o 
  17   3   3      110.03      -73.46    763.03 o 
  19   3   3      207.43      888.00   1705.38 o 
  21   3   3      292.29      -49.70   1731.53 o 
  23   3   3      159.22     1140.41   1879.31 o 
 -16   4   3     1995.05     2691.46    804.30 o 
 -14   4   3     2567.75     2598.61    772.91 o 
 -12   4   3     4306.39     3719.40    755.91 o 
 -10   4   3     4732.81     3861.44    602.94 o 
  -8   4   3     9637.77     7289.97    924.38 o 
  -6   4   3     4604.40     3884.39    713.35 o 
  -4   4   3     3726.69     3451.07    619.64 o 
  -2   4   3     4217.91     3896.25    617.19 o 
   0   4   3     8110.87     7318.21    828.64 o 
   2   4   3     5937.54     5413.33    665.13 o 
   4   4   3     7438.82     6422.27   1475.86 o 
   6   4   3     3378.08     4732.94   1872.78 o 
  12   4   3      370.53      861.84    822.61 o 
  14   4   3      971.32      519.20    861.84 o 
  -9   5   3      640.11      796.45   1391.50 o 
  -7   5   3      803.31      830.01    841.06 o 
  -5   5   3     2014.37     1849.24   1004.39 o 
  -3   5   3      551.95      707.79    656.30 o 
  -1   5   3      333.14      789.91    872.31 o 
   1   5   3     2268.04     1926.69    632.46 o 
   3   5   3      207.22      610.62    639.56 o 
   5   5   3      194.58      618.06   1114.22 o 
 -10   6   3     3755.67     4492.31   2116.03 o 
  -8   6   3     4480.16     5280.91   1421.58 o 
  -6   6   3     3787.85     4221.59   1226.72 o 
  -4   6   3     4084.41     5001.04   1115.56 o 
  -2   6   3    10861.59    11692.77   2541.72 o 
   0   6   3     5298.00     5783.77    612.62 o 
   2   6   3     3110.55     3242.71    727.72 o 
   4   6   3     2642.13     3289.53    787.05 o 
  -9   7   3      187.49      452.50   1001.78 o 
  -7   7   3      393.91     1118.10    824.40 o 
  -5   7   3      703.14     1061.71    826.34 o 
  -3   7   3       45.72      665.02    804.54 o 
  -1   7   3       56.81      565.12    826.97 o 
   1   7   3       50.64     -411.78    785.19 o 
   3   7   3       63.52      710.14   1519.67 o 
   9   7   3        0.94     -489.12    959.93 o 
  11   7   3      129.94     1064.55   1088.09 o 
  -6   8   3     1832.19     2987.02   1178.33 o 
  -4   8   3     1766.17     2296.50   1251.57 o 
  -2   8   3     1576.20     1675.30   1328.73 o 
 -24   0   4     1921.80     1472.59    961.24 o 
 -22   0   4     1518.80     1993.09    910.23 o 
 -20   0   4     1749.14     1968.25    855.30 o 
 -10   0   4    17520.38    18216.40    814.76 o 
  -8   0   4    15151.17    15524.94    761.14 o 
  -6   0   4    17349.76    17831.00    583.94 o 
  -4   0   4    33286.46    34560.58    663.94 o 
  -2   0   4    46448.44    47903.59    705.98 o 
   0   0   4   115862.09   130615.88    899.22 o 
   2   0   4     2154.21     2218.52    492.43 o 
   4   0   4     3118.76     3037.95    505.85 o 
   6   0   4    10974.28    11388.39   1044.28 o 
   8   0   4     6008.80     6647.54    811.49 o 
  10   0   4     2464.10     2586.77    549.75 o 
  12   0   4     7724.23     6961.44    817.38 o 
  14   0   4     2298.62     1861.01    840.92 o 
  16   0   4      819.51      762.45    878.84 o 
  18   0   4      132.83      119.01    995.24 o 
 -29   1   4       20.44     -358.34   1281.65 o 
 -25   1   4       54.83      440.73   1077.63 o 
 -23   1   4      172.05     1012.24   1020.09 o 
 -21   1   4       12.05      200.62    618.14 o 
 -19   1   4       90.40      530.97    755.91 o 
 -17   1   4      212.08      234.10    867.07 o 
 -15   1   4       82.14      525.74    847.46 o 
 -13   1   4      593.01      499.58    799.07 o 
 -11   1   4      131.01      648.67    796.45 o 
  -9   1   4     3788.24     3583.20    554.22 o 
  -7   1   4     7989.39     9080.53    457.90 o 
  -5   1   4     4176.07     4473.48    431.36 o 
  -3   1   4       11.08      -44.49    360.44 o 
  -1   1   4    40097.19    44670.41    464.24 o 
   1   1   4    30932.46    33787.58    478.90 o 
   3   1   4      407.87      652.20    359.73 o 
   5   1   4      908.12     1323.61    354.18 o 
   7   1   4      359.35      414.46    365.61 o 
   9   1   4     1431.34     1519.58    384.76 o 
  11   1   4       79.75      353.06    406.36 o 
  13   1   4      295.32      526.67    423.94 o 
  15   1   4      255.43      206.54    435.35 o 
  17   1   4      372.05      188.51    548.97 o 
  19   1   4      889.02      936.39    966.47 o 
  21   1   4       13.47      303.41   1135.17 o 
  23   1   4      102.73      536.20   1272.49 o 
 -30   2   4        8.78     1488.28   1421.58 o 
 -28   2   4       29.14     -183.09   1267.26 o 
 -26   2   4       92.02      402.80   1268.57 o 
 -24   2   4      213.93      957.31   1137.79 o 
 -22   2   4       18.73     -116.64    794.76 o 
 -20   2   4     1091.05     1377.41    549.18 o 
 -18   2   4    14393.02    12605.12   2450.17 o 
 -16   2   4     9645.54     7928.13   2156.57 o 
 -14   2   4    10922.71    11680.00   1034.47 o 
 -12   2   4     5948.11     6935.29    956.00 o 
 -10   2   4     5050.20     5670.20    656.82 o 
  -8   2   4     2719.72     2891.42    605.19 o 
  -6   2   4      178.36      465.57    640.82 o 
  -4   2   4     3790.05     3533.82    430.86 o 
  -2   2   4    15878.04    17412.74    468.60 o 
   0   2   4    21695.46    22912.66    425.46 o 
   2   2   4    13932.30    14505.06    400.93 o 
   4   2   4    14480.81    14864.26    810.82 o 
   6   2   4     2489.79     2531.14    396.01 o 
   8   2   4     4912.90     5339.44    407.97 o 
  10   2   4     3164.84     3359.57    429.68 o 
  12   2   4       21.70      273.60    447.83 o 
  14   2   4        0.51      229.86    456.18 o 
  16   2   4       17.18     -300.99    600.31 o 
  18   2   4     1431.17     2013.87    720.38 o 
  20   2   4      690.84     1030.55   1309.11 o 
  22   2   4       19.42     1751.15   1361.42 o 
 -27   3   4      100.36      632.98   1636.06 o 
 -25   3   4      470.52     1449.05   1575.90 o 
 -23   3   4      307.63      823.92   1480.43 o 
 -21   3   4     1433.57     2082.74   1022.49 o 
 -19   3   4       44.63      495.44    995.96 o 
 -17   3   4       27.11     -244.74    672.62 o 
 -15   3   4     2785.33     2327.39    765.72 o 
 -13   3   4     2466.47     3060.26   1199.26 o 
 -11   3   4     2737.60     3097.15    730.70 o 
  -9   3   4     2316.44     2538.45    684.17 o 
  -7   3   4    13554.81    15553.46    660.63 o 
  -5   3   4    17130.50    20086.72    759.83 o 
  -3   3   4     4732.12     4895.07    441.19 o 
  -1   3   4     5204.50     4957.96    453.74 o 
   1   3   4     2883.95     2972.79    445.94 o 
   3   3   4      253.57      255.32    436.87 o 
   5   3   4     1775.09     1791.91    453.77 o 
   7   3   4     3155.61     3330.73    445.46 o 
   9   3   4      970.63     1073.35    458.10 o 
  11   3   4      793.38      834.54    606.38 o 
  13   3   4      352.72      487.12    628.25 o 
  15   3   4      444.45     1279.33    747.17 o 
  17   3   4        8.67      832.38    770.40 o 
  19   3   4        2.06      530.97   1617.75 o 
  21   3   4       44.58      630.36   1696.22 o 
 -14   4   4     2005.35     1656.71    716.52 o 
 -12   4   4     1143.53     1479.57    667.62 o 
 -10   4   4     1121.52     1052.26    571.77 o 
  -8   4   4     3014.92     3040.79    735.49 o 
  -6   4   4     6257.31     6055.82    929.19 o 
  -4   4   4     4773.32     5520.70   1082.21 o 
  -2   4   4     3609.93     4140.83    477.50 o 
   0   4   4     3405.24     3385.76    482.42 o 
   2   4   4      403.99      829.55    473.42 o 
   4   4   4     1901.58     1570.27    672.09 o 
   6   4   4     1184.31     1782.00    678.00 o 
   8   4   4     1475.26     2363.20    859.23 o 
  10   4   4      885.16      525.74    813.45 o 
  12   4   4      170.61      797.76    848.76 o 
  14   4   4      160.74     1178.33    882.77 o 
 -11   5   4     4634.65     3482.03   1070.67 o 
  -9   5   4     3611.21     3959.45    912.77 o 
  -7   5   4     3807.68     4474.71    797.11 o 
  -5   5   4     4073.02     4464.84    970.39 o 
  -3   5   4     3866.30     2942.25    647.48 o 
  -1   5   4     2747.77     2781.52    664.09 o 
   1   5   4     3438.45     3899.65    525.78 o 
   3   5   4     1404.57     1484.25    547.36 o 
   5   5   4      791.30      -38.87    659.87 o 
 -10   6   4        7.20      -71.93   1565.44 o 
  -8   6   4       55.40       91.55   1282.96 o 
  -6   6   4       40.72      332.18   1114.25 o 
  -4   6   4       73.32      627.75   1043.63 o 
  -2   6   4       11.65      201.12    589.58 o 
   0   6   4      253.60      380.79    697.03 o 
   2   6   4       13.57      311.21    587.69 o 
   4   6   4       33.39      214.04    574.91 o 
   6   6   4       34.21      608.13    986.08 o 
   8   6   4        5.45     1353.58   1013.55 o 
 -11   7   4     1674.86     2325.28   1020.09 o 
  -9   7   4     3030.00     2316.63    852.91 o 
  -7   7   4     3053.96     3258.03    796.64 o 
  -5   7   4     4889.04     4963.15    814.09 o 
  -3   7   4     3651.25     3458.37   1078.94 o 
  -1   7   4     2363.58     2525.26    807.13 o 
   1   7   4     1236.71     1261.98    806.46 o 
   3   7   4      417.78      720.20   1166.52 o 
  -6   8   4      511.43      521.81   1184.87 o 
  -4   8   4      251.76      345.26   1258.11 o 
  -2   8   4      201.30      754.91    887.51 o 
 -31   1   5      319.47     1211.03   1256.80 o 
 -29   1   5      142.97     1573.29   1188.79 o 
 -27   1   5       48.19     -139.94   1137.79 o 
 -25   1   5      210.03      474.73   1071.09 o 
 -23   1   5     1658.63     1384.96    997.85 o 
 -21   1   5     1121.48     1581.14    801.68 o 
 -17   1   5     6497.29     6907.82    826.53 o 
 -15   1   5     9147.13     9718.29    804.30 o 
 -13   1   5     6533.21     5756.95    775.53 o 
 -11   1   5    11841.29    13096.83    574.78 o 
  -9   1   5    11398.47    11587.73    436.89 o 
  -7   1   5    17732.64    17951.38    445.38 o 
  -5   1   5    22442.70    22699.40    392.17 o 
  -3   1   5       12.94      301.27    339.52 o 
  -1   1   5        7.42      197.23    353.98 o 
   1   1   5     6811.48     6671.54    365.05 o 
   3   1   5     8642.40     8193.82    374.34 o 
   5   1   5     8829.56     8976.77    381.30 o 
   7   1   5     9284.90     9856.18    525.15 o 
   9   1   5     6245.90     6729.08    499.47 o 
  11   1   5     3342.01     3408.20    504.07 o 
  13   1   5      687.25      508.04    501.73 o 
  15   1   5     1185.05     1454.42    559.71 o 
  17   1   5      826.23      520.05    601.60 o 
  19   1   5       48.46      701.33    622.27 o 
  21   1   5       10.08     1105.09   1182.26 o 
  23   1   5        1.61       -9.15   1241.11 o 
 -30   2   5       77.17     1119.48   1401.97 o 
 -28   2   5      230.60      689.21   1259.42 o 
 -26   2   5      352.38     1044.94   1191.41 o 
 -24   2   5       56.99       76.82    803.06 o 
 -22   2   5      218.95      631.98    813.76 o 
 -20   2   5     6393.06     5592.53   1178.99 o 
 -18   2   5     1085.68     1577.21    999.16 o 
 -16   2   5     3099.10     2871.94    954.70 o 
 -14   2   5      532.07     1035.78    907.62 o 
 -12   2   5     2516.98     2621.42    622.16 o 
 -10   2   5     4774.01     5820.35    619.49 o 
  -8   2   5     2046.06     2099.58    432.41 o 
  -6   2   5     1716.10     1565.48    427.28 o 
  -4   2   5      470.93     1016.98    392.86 o 
  -2   2   5     5680.17     6055.81    368.76 o 
   0   2   5      607.06      515.13    360.84 o 
   2   2   5       15.51      564.72    358.66 o 
   4   2   5     1276.36     1405.78    383.25 o 
   6   2   5     1109.59      888.52    395.38 o 
   8   2   5      116.86      359.49    402.45 o 
  10   2   5        2.66      329.51    427.11 o 
  12   2   5      102.23      414.64    533.20 o 
  14   2   5      187.02      555.12    588.99 o 
  16   2   5       53.28      143.41    600.17 o 
  18   2   5       93.11      675.75    764.66 o 
  20   2   5       55.96      228.67    812.80 o 
  22   2   5        0.79      916.77   1326.11 o 
 -29   3   5       48.11     1339.19   1637.37 o 
 -27   3   5        9.28      819.99   1553.67 o 
 -25   3   5        1.84      134.70   1488.28 o 
 -23   3   5       95.21      566.28   1408.51 o 
 -21   3   5     6277.05     5988.38   1327.42 o 
 -19   3   5     8535.84     9014.69   1320.88 o 
 -17   3   5    11944.13    11098.34   2996.18 o 
 -15   3   5     8071.96     9621.52   1243.72 o 
 -13   3   5     3175.05     3962.19    754.12 o 
 -11   3   5     4157.90     4584.26    686.58 o 
  -9   3   5      695.70      843.05    642.70 o 
  -7   3   5      729.10      653.88    480.14 o 
  -5   3   5      158.56      682.65    443.94 o 
  -3   3   5        8.69      346.28    433.38 o 
  -1   3   5     3884.24     3719.81    452.13 o 
   1   3   5     7428.68     7308.25    458.32 o 
   3   3   5     2688.00     2916.95    403.35 o 
   5   3   5     6908.37     6129.32    900.49 o 
   7   3   5     1887.22     1906.46    547.17 o 
   9   3   5      492.61      615.26    573.08 o 
  11   3   5      254.17      834.86    610.20 o 
  13   3   5       57.57       23.52    629.57 o 
  15   3   5      301.31      416.30    650.25 o 
  17   3   5       28.78      544.43    787.35 o 
  19   3   5       73.84       19.19    824.83 o 
  21   3   5        0.11       44.47   1685.76 o 
 -20   4   5      292.19      601.59   2246.81 o 
 -18   4   5     1123.27     1183.56   1807.39 o 
 -16   4   5      416.61      512.66   1581.14 o 
 -14   4   5     2933.36     2548.91   1411.12 o 
 -12   4   5     1588.64     2373.25    823.45 o 
 -10   4   5     2722.49     2915.71    728.57 o 
  -8   4   5     4629.63     4599.41    672.41 o 
  -6   4   5     4940.45     4843.28    511.01 o 
  -4   4   5     8386.11     8531.71    495.31 o 
  -2   4   5     4788.87     5147.44    484.61 o 
   0   4   5     3172.97     2761.55    463.76 o 
   2   4   5     2827.97     2740.85    499.31 o 
   4   4   5     4306.75     4074.12    492.05 o 
   6   4   5     2483.68     2375.04    671.68 o 
   8   4   5     1605.26      989.88    718.05 o 
  10   4   5      384.47      892.42    760.89 o 
  12   4   5      607.70      682.67    867.07 o 
 -13   5   5      823.70      750.68   1429.43 o 
 -11   5   5     1516.15     1715.11    900.14 o 
  -9   5   5     1918.67     1547.04    812.89 o 
  -7   5   5     1397.43     1246.99    728.71 o 
  -5   5   5      844.82     1019.18    542.10 o 
  -3   5   5       93.28      368.51    529.96 o 
  -1   5   5        3.20      267.24    528.60 o 
   1   5   5      385.18      547.02    615.05 o 
   3   5   5       60.37      638.82    560.41 o 
   5   5   5     1056.94     1078.57    583.96 o 
 -12   6   5     1728.27     1337.88   1578.52 o 
 -10   6   5     2039.66     2883.71   1353.58 o 
  -8   6   5     4365.21     4685.86   1192.72 o 
  -6   6   5     3692.73     3556.86    832.42 o 
  -4   6   5     5649.03     5910.29   1839.43 o 
  -2   6   5     3656.19     3789.36    737.80 o 
   0   6   5     2323.45     1980.02    620.47 o 
   2   6   5     4889.25     4459.90    607.02 o 
   4   6   5     1616.56     1493.39    709.75 o 
   6   6   5      496.72      715.37   1008.32 o 
   8   6   5      159.85      725.83    941.62 o 
  10   6   5      181.80      -94.16   1058.01 o 
  12   6   5      290.38     1510.51    992.62 o 
 -13   7   5       93.37     -479.96   1063.24 o 
 -11   7   5      375.47      153.82    828.29 o 
  -9   7   5      305.96      119.01   1021.40 o 
  -7   7   5      142.71      177.73    776.11 o 
  -5   7   5       79.17      666.58    787.96 o 
  -3   7   5       48.47       51.59    816.05 o 
  -1   7   5       55.96      354.85    645.94 o 
   1   7   5      119.70     -111.48    653.20 o 
   3   7   5      172.91      407.08   1200.09 o 
 -30   0   6      144.59      890.61   1111.63 o 
 -28   0   6      151.86     -417.19   1148.25 o 
 -18   0   6     1835.40     2051.94    806.92 o 
 -16   0   6      612.74      188.32    710.14 o 
 -14   0   6    22549.40    24661.27    840.92 o 
 -12   0   6    43057.02    45294.49    840.92 o 
 -10   0   6    41671.19    42120.85   1567.40 o 
  -8   0   6    24621.31    24712.68    544.20 o 
  -6   0   6     7323.73     7717.83    499.83 o 
  -4   0   6    27242.29    26885.76    553.93 o 
  -2   0   6       33.98     -167.40    474.40 o 
   0   0   6     1948.68     1478.47    479.31 o 
   2   0   6     8686.63     8467.30    514.18 o 
   4   0   6     3014.05     3416.02    493.35 o 
   6   0   6     7323.30     7084.71    540.04 o 
   8   0   6     5263.51     5331.67    580.01 o 
  10   0   6     4329.29     4622.56    586.60 o 
  12   0   6      714.80     1321.68    612.09 o 
  14   0   6      260.09      461.65    895.85 o 
  16   0   6      135.53     1293.42    939.00 o 
  18   0   6      310.32      546.66    990.01 o 
  20   0   6      221.27      194.86   1054.09 o 
 -31   1   6        5.53       24.85   1231.95 o 
 -29   1   6      175.62       51.00   1085.48 o 
 -27   1   6       41.96     -197.48   1124.71 o 
 -25   1   6      140.71      427.65    979.55 o 
 -23   1   6       64.57      693.14    850.07 o 
 -15   1   6     1744.23     2368.91    576.18 o 
 -13   1   6      658.10      956.99    514.06 o 
 -11   1   6     1028.39     1011.92    399.08 o 
  -9   1   6      601.93      704.34    405.42 o 
  -7   1   6      797.49      669.76    336.22 o 
  -5   1   6      144.97       66.76    336.09 o 
  -3   1   6      276.02      442.09    349.45 o 
  -1   1   6     8643.23     9046.42    359.92 o 
   1   1   6        1.67       -6.29    352.57 o 
   3   1   6     3158.95     3279.13    359.75 o 
   5   1   6       49.14      285.68    368.66 o 
   7   1   6      121.58      342.22    389.91 o 
   9   1   6       22.12      -35.75    485.68 o 
  11   1   6        0.48      443.30    506.63 o 
  13   1   6      387.57      808.56    518.71 o 
  15   1   6       25.13      534.40    568.24 o 
  17   1   6      526.95     1038.80    599.98 o 
  19   1   6      136.19      -14.20    770.05 o 
  21   1   6      138.92       19.62   1296.03 o 
 -30   2   6       23.14      -51.00   1324.81 o 
 -28   2   6      167.10      495.66   1258.11 o 
 -26   2   6      295.61     1068.48   1262.03 o 
 -24   2   6      222.87     1180.29    801.76 o 
 -22   2   6      492.80     1158.71   1082.86 o 
 -20   2   6     6774.64     8067.84   1054.09 o 
 -18   2   6     7621.43     8141.08   1003.09 o 
 -16   2   6     3445.97     4205.90    903.69 o 
 -14   2   6     5588.88     6566.48    935.08 o 
 -12   2   6     4960.89     4722.68    456.46 o 
 -10   2   6     5168.22     5082.68    433.61 o 
  -8   2   6      849.77      492.80    431.30 o 
  -6   2   6      451.03      567.88    418.58 o 
  -4   2   6     5488.52     5661.43    369.27 o 
  -2   2   6    11715.69    11835.84    380.45 o 
   0   2   6    12372.38    11557.41    379.02 o 
   2   2   6    18828.88    18830.96    406.44 o 
   4   2   6     5058.31     5273.91    390.91 o 
   6   2   6      250.81      570.81    398.98 o 
   8   2   6      895.85     1251.57    507.75 o 
  10   2   6      129.36      402.88    525.34 o 
  12   2   6      746.70     1156.11    544.99 o 
  14   2   6      115.37      213.37    599.21 o 
  16   2   6      172.62      610.31    607.20 o 
  18   2   6      151.81      337.38    923.96 o 
  20   2   6        5.33      -65.39   1373.19 o 
 -29   3   6      135.78      829.15   1617.75 o 
 -27   3   6      304.01     1412.43   1486.97 o 
 -25   3   6      677.53     1171.79   1415.04 o 
 -23   3   6     2470.97     3519.30   1340.50 o 
 -21   3   6     1081.83      806.92   1222.80 o 
 -19   3   6      277.91      585.90   1179.64 o 
 -17   3   6      301.92     1037.09   1154.79 o 
 -15   3   6     1509.22     2666.61   1054.09 o 
 -13   3   6     1721.84     1757.66    686.92 o 
 -11   3   6     1824.55     1775.27    620.12 o 
  -9   3   6     3049.97     3373.03    458.10 o 
  -7   3   6     9408.08     9383.78    472.86 o 
  -5   3   6     3499.27     4036.33    442.67 o 
  -3   3   6     2968.70     3107.70    440.90 o 
  -1   3   6     3783.95     4434.55    464.27 o 
   1   3   6     1109.44      861.36    400.75 o 
   3   3   6     2605.53     1856.83    404.33 o 
   5   3   6     2542.25     2808.23    533.75 o 
   7   3   6      579.38      976.27    547.67 o 
   9   3   6      323.85      806.13    583.69 o 
  11   3   6      415.41      227.53    618.80 o 
  13   3   6      255.60      830.79    622.03 o 
  15   3   6       33.49      757.02    651.78 o 
  17   3   6        8.47      270.72   1510.51 o 
  19   3   6       35.31       75.85   1582.44 o 
 -26   4   6      172.47      221.02   2414.21 o 
 -24   4   6       98.21      583.28   2031.02 o 
 -22   4   6      547.26      690.52   1799.54 o 
 -20   4   6        2.19       41.85   1632.14 o 
 -18   4   6       72.91      751.99   1460.82 o 
 -16   4   6      504.16     1008.32   1297.34 o 
 -14   4   6     2733.59     3421.52    847.27 o 
 -12   4   6     3427.35     3266.29    753.86 o 
 -10   4   6     2130.30     2214.23    698.89 o 
  -8   4   6     3235.20     3280.27    478.58 o 
  -6   4   6     1968.00     2108.08    482.93 o 
  -4   4   6     1132.65     1752.47    493.32 o 
  -2   4   6      526.13      471.93    475.41 o 
   0   4   6        5.62      -14.81    472.35 o 
   2   4   6     1121.19      880.76    509.68 o 
   4   4   6     1484.04     1664.83    506.84 o 
   6   4   6      116.35      562.12    732.58 o 
   8   4   6      138.31      238.02   1367.96 o 
  10   4   6      445.96      788.61   1506.59 o 
  12   4   6      969.27     1462.67    792.04 o 
 -17   5   6     3434.21     2713.69   1960.40 o 
 -15   5   6     1371.74     1963.01   1561.52 o 
 -13   5   6     1392.77     1109.46    923.42 o 
 -11   5   6     2237.43     2060.43    826.17 o 
  -9   5   6     3352.48     3835.95    575.91 o 
  -7   5   6     3035.28     3761.49    535.04 o 
  -5   5   6     3011.92     2918.40    532.80 o 
  -3   5   6     6102.37     6462.41    543.54 o 
  -1   5   6     9526.45     9027.00   1267.92 o 
   1   5   6     6381.12     5173.87    641.49 o 
   3   5   6      548.63     1100.14    531.45 o 
   5   5   6     1113.66      805.75    549.82 o 
   7   5   6      713.44      -90.54    884.73 o 
 -14   6   6       16.99      953.39   1624.29 o 
 -12   6   6      104.41      309.10    986.65 o 
 -10   6   6      195.35      750.68   1289.49 o 
  -8   6   6      123.78      609.06    804.50 o 
  -6   6   6      205.80      543.39    749.28 o 
  -4   6   6        3.41      281.72    588.09 o 
  -2   6   6      116.47      891.52    587.43 o 
   0   6   6      180.90      599.45    586.49 o 
   2   6   6        2.85      794.68    548.51 o 
   4   6   6        7.98      885.04    569.30 o 
   6   6   6       63.35      300.80    935.08 o 
   8   6   6      105.38      864.46   1055.40 o 
  10   6   6       53.17     1285.57   1086.79 o 
  12   6   6        9.77      -15.69   1123.40 o 
 -15   7   6      981.11     2682.31   1077.63 o 
 -13   7   6     1194.04     1674.30    920.24 o 
 -11   7   6     1999.66     1310.42   1042.32 o 
  -9   7   6     2075.16     1344.42   1110.33 o 
  -7   7   6     2440.14     1562.96    842.49 o 
  -5   7   6     2090.38      846.79    821.72 o 
  -3   7   6      836.25     1211.73    662.11 o 
  -1   7   6     1615.69     2067.50    847.59 o 
   1   7   6     1884.07     1861.54    738.46 o 
   3   7   6     1832.42     2467.64    818.87 o 
   5   7   6      994.53     2236.35   1114.25 o 
   7   7   6      539.26     1653.06   1140.41 o 
 -31   1   7      296.58      303.32   1048.21 o 
 -29   1   7      730.35     1919.86   1170.48 o 
 -27   1   7      491.46     1124.71   1035.78 o 
 -25   1   7      429.19      817.38   1055.40 o 
 -23   1   7      736.00     1012.24    999.16 o 
 -19   1   7     3249.71     3036.72    772.91 o 
 -17   1   7     4074.03     4667.55    738.91 o 
 -15   1   7    13114.94    12803.64    554.50 o 
 -13   1   7    22079.82    22586.61    453.46 o 
 -11   1   7    27812.70    28951.01    461.55 o 
  -9   1   7    16150.68    16522.45    364.88 o 
  -7   1   7     9874.94     9864.53    348.49 o 
  -5   1   7     9262.51     8904.72    346.07 o 
  -3   1   7     1573.72     1835.50    334.60 o 
  -1   1   7     5851.98     5912.54    353.05 o 
   1   1   7      293.65      155.46    341.93 o 
   3   1   7     1180.86     1301.34    370.98 o 
   5   1   7      810.90      751.55    373.83 o 
   7   1   7     1810.92     1937.55    411.58 o 
   9   1   7     1801.20     1523.50    418.14 o 
  11   1   7      546.59      585.07    520.48 o 
  13   1   7      650.93      679.20    549.29 o 
  15   1   7     1047.03      827.00    576.83 o 
  17   1   7       47.11     -299.12    603.88 o 
  19   1   7      139.71     -715.37   1194.03 o 
 -30   2   7        4.14     -367.49   1328.73 o 
 -28   2   7      125.25     1530.13   1256.80 o 
 -26   2   7      398.73      440.73   1123.40 o 
 -24   2   7      178.58     -177.86   1145.64 o 
 -22   2   7      541.30     1212.33   1085.48 o 
 -20   2   7        9.96      668.29   1026.63 o 
 -18   2   7     1087.14     1642.68    594.81 o 
 -16   2   7     3498.00     4893.15    576.55 o 
 -14   2   7     2592.38     2610.95    453.71 o 
 -12   2   7      856.69      761.96    428.51 o 
 -10   2   7     1184.91     1430.95    424.14 o 
  -8   2   7     5212.50     5511.10    431.06 o 
  -6   2   7     1691.61     2143.61    423.27 o 
  -4   2   7     2823.96     2754.03    362.93 o 
  -2   2   7     1508.52     1481.06    370.63 o 
   0   2   7     3790.92     3412.20    369.70 o 
   2   2   7     6681.25     7059.74    390.93 o 
   4   2   7     3798.56     3947.17    397.43 o 
   6   2   7      196.91      283.43    403.45 o 
   8   2   7      282.80      749.99    497.66 o 
  10   2   7      284.49      510.33    542.61 o 
  12   2   7        9.72      164.18    564.79 o 
  14   2   7      321.02      213.41    594.28 o 
  16   2   7      163.21      297.70    621.36 o 
  18   2   7       41.26      752.11    911.62 o 
  20   2   7       44.64      720.60   1425.51 o 
 -29   3   7        0.29      287.72   1473.90 o 
 -27   3   7      314.80      323.03   1398.04 o 
 -25   3   7      487.62      111.16   1337.88 o 
 -23   3   7      431.72     1373.19   1272.49 o 
 -21   3   7      334.48     1315.65   1166.56 o 
 -19   3   7       33.04      507.43   1129.94 o 
 -17   3   7     8616.41    10593.21   1056.71 o 
 -15   3   7     4197.40     4855.34    514.65 o 
 -13   3   7     3746.48     4322.99    499.57 o 
 -11   3   7     1202.32     1955.51    466.76 o 
  -9   3   7     3709.04     4279.46    446.37 o 
  -7   3   7    11610.19    12360.58    478.85 o 
  -5   3   7     3636.27     3554.90    426.47 o 
  -3   3   7     4994.54     5060.67    431.93 o 
  -1   3   7     4697.62     4763.87    401.66 o 
   1   3   7     3585.98     4093.49    401.74 o 
   3   3   7     2086.33     2103.80    420.37 o 
   5   3   7      992.18     1360.49    429.18 o 
   7   3   7      303.42      612.23    553.55 o 
   9   3   7      625.69      286.53    577.61 o 
  11   3   7      161.71      751.06    605.55 o 
  13   3   7        5.38      457.30    897.86 o 
  15   3   7       13.60      257.98    970.82 o 
  17   3   7        1.87      766.37   1498.74 o 
  19   3   7        1.23      775.53   1587.67 o 
 -26   4   7      349.86      459.04   1909.39 o 
 -24   4   7     1132.45     2089.87   1715.84 o 
 -22   4   7     1662.55     1016.16   1537.98 o 
 -20   4   7     3850.88     4912.11   1428.12 o 
 -18   4   7     1257.98     2095.10   1358.81 o 
 -16   4   7      997.68     1163.33    860.79 o 
 -14   4   7     1758.33     2144.55    765.46 o 
 -12   4   7     2338.29     2458.22    525.27 o 
 -10   4   7     3346.52     2861.45    531.15 o 
  -8   4   7      912.42     1740.99    488.59 o 
  -6   4   7     3556.26     3956.77    478.09 o 
  -4   4   7     6542.92     6981.68    494.23 o 
  -2   4   7     6422.78     6305.78    596.84 o 
   0   4   7     1427.58     1356.04    491.63 o 
   2   4   7      800.15      852.28    485.76 o 
   4   4   7      196.95      840.66    647.75 o 
   6   4   7      265.88      703.27    668.04 o 
   8   4   7      310.96      683.98   1238.49 o 
  10   4   7      240.13      589.82   1025.41 o 
  12   4   7      374.20      830.13   1123.04 o 
  14   4   7       16.65      460.35   1845.31 o 
  16   4   7      110.34      397.57   2091.18 o 
 -19   5   7        0.67      164.78   1830.93 o 
 -17   5   7      216.34      666.98   1544.52 o 
 -15   5   7      790.59      895.56    884.80 o 
 -13   5   7     1321.23     1487.82    597.10 o 
 -11   5   7     2562.01     2481.07    566.77 o 
  -9   5   7     1167.35     1764.68    546.50 o 
  -7   5   7      703.58      747.90    542.22 o 
  -5   5   7      146.18      417.01    533.51 o 
  -3   5   7      328.01      592.51    524.92 o 
  -1   5   7      181.67      438.06    636.43 o 
   1   5   7      286.57      187.52    521.68 o 
   3   5   7        1.05      480.44    578.69 o 
   5   5   7       28.76      504.42    554.67 o 
   7   5   7      264.55      766.53    774.41 o 
   9   5   7      324.06      456.42   1969.55 o 
 -16   6   7     1723.63     2221.96   1825.69 o 
 -14   6   7     3464.23     3197.55   1052.01 o 
 -12   6   7     2500.78     1732.84   1345.73 o 
 -10   6   7     2210.39     2354.19    719.34 o 
  -8   6   7     2016.45     1829.44    611.52 o 
  -6   6   7     2704.40     2234.67    774.93 o 
  -4   6   7     3529.16     3166.64    748.72 o 
  -2   6   7      768.10      738.60    801.68 o 
   0   6   7     1060.39     1409.26    700.55 o 
   2   6   7      840.97     1105.53    624.04 o 
   4   6   7      371.61      630.63    808.15 o 
   6   6   7      421.44     1715.43    869.91 o 
   8   6   7       72.57     1315.65    995.24 o 
  10   6   7      214.69      -40.54   1022.70 o 
 -15   7   7       12.17     -762.45   1000.47 o 
 -13   7   7        6.44     1125.13    813.75 o 
 -11   7   7       87.33      418.67    902.22 o 
  -9   7   7      163.15      324.59    819.95 o 
  -7   7   7      143.60      347.77    835.12 o 
  -5   7   7        0.62      -46.53    654.12 o 
  -3   7   7       29.45     -218.49    844.76 o 
  -1   7   7       90.60      472.11    661.18 o 
   1   7   7      108.56      695.15    755.97 o 
   3   7   7      112.68      399.16    632.43 o 
   5   7   7        7.93      200.09   1043.63 o 
 -30   0   8      437.56     1357.50   1092.02 o 
 -28   0   8      412.95      941.62    949.47 o 
 -20   0   8     1845.51     2403.74    791.22 o 
 -18   0   8     3898.38     3799.17    754.60 o 
 -16   0   8     6285.10     6021.13    744.14 o 
 -14   0   8    21572.92    20119.26    784.68 o 
 -12   0   8     3376.74     3006.19    501.18 o 
 -10   0   8    12517.11    12131.38    508.14 o 
  -8   0   8    15352.61    14841.20    511.85 o 
  -6   0   8    14581.49    15339.21    502.60 o 
  -4   0   8     3266.88     2983.13    475.78 o 
  -2   0   8      931.10      786.51    482.25 o 
   0   0   8    16054.59    15970.39    530.81 o 
   2   0   8     6934.81     7105.20    566.87 o 
   4   0   8     4393.27     4756.03    563.92 o 
   6   0   8     1388.11     1449.65    550.87 o 
   8   0   8     2174.82     2417.59    560.13 o 
  10   0   8     1924.56     1272.64    586.91 o 
  12   0   8      207.11      797.24    670.29 o 
  14   0   8        1.01      168.49    700.37 o 
  16   0   8        5.38       -7.12    729.38 o 
  18   0   8      537.72      376.65   1097.25 o 
 -31   1   8       14.27      645.11    833.28 o 
 -29   1   8      165.45      364.88   1174.41 o 
 -27   1   8       89.82      468.19   1033.17 o 
 -25   1   8        1.54      554.51    982.16 o 
 -23   1   8      421.50      510.04    936.39 o 
 -21   1   8      351.54      686.60    888.00 o 
 -19   1   8      927.41      958.46    576.38 o 
 -17   1   8     1719.02     1782.69    561.05 o 
 -15   1   8      848.09      484.08    509.05 o 
 -13   1   8     3546.16     3616.19    412.99 o 
 -11   1   8     2840.77     3381.78    412.85 o 
  -9   1   8      209.19      348.84    342.26 o 
  -7   1   8       53.88      287.37    343.15 o 
  -5   1   8      341.89      595.55    338.36 o 
  -3   1   8     1702.10     1389.78    357.16 o 
  -1   1   8     2477.79     2627.59    346.78 o 
   1   1   8     2948.72     2799.69    369.97 o 
   3   1   8      185.27      466.23    382.39 o 
   5   1   8      261.71      294.47    391.69 o 
   7   1   8      757.00     1162.38    443.32 o 
   9   1   8      122.29      484.37    426.46 o 
  11   1   8       14.60      405.47    533.46 o 
  13   1   8      101.38      786.57    471.63 o 
  15   1   8      517.76     1357.24    748.33 o 
  17   1   8        1.12     -111.20    824.76 o 
  19   1   8      170.02     -552.71    932.46 o 
 -30   2   8      678.76     1598.14   1309.11 o 
 -28   2   8      760.13     1900.24   1245.03 o 
 -26   2   8      663.77      206.63   1114.25 o 
 -24   2   8      463.50     1173.10   1135.17 o 
 -22   2   8     2442.80     3121.73   1022.70 o 
 -20   2   8     6437.72     7525.11    984.78 o 
 -18   2   8     1530.22     1376.72    598.38 o 
 -16   2   8     4000.50     4181.10    476.27 o 
 -14   2   8     4570.22     5163.67    456.20 o 
 -12   2   8     5693.24     5746.20    444.49 o 
 -10   2   8     5998.15     6419.24    440.74 o 
  -8   2   8     5797.14     5586.79    425.30 o 
  -6   2   8    12610.01    12299.97    389.50 o 
  -4   2   8     8020.08     8593.65    373.47 o 
  -2   2   8     1042.65      924.56    368.60 o 
   0   2   8       28.48       28.27    368.55 o 
   2   2   8      246.91      492.38    399.39 o 
   4   2   8      192.13      749.05    415.90 o 
   6   2   8     2161.08     2442.92    422.45 o 
   8   2   8      618.14     1204.10    442.32 o 
  10   2   8      111.41      -33.41    557.53 o 
  12   2   8      596.09      442.65    572.28 o 
  14   2   8      588.32      -82.68    602.43 o 
  16   2   8      599.22      779.83    875.16 o 
  18   2   8        0.20     -508.74   1324.81 o 
 -29   3   8      217.15     1220.18   1384.96 o 
 -27   3   8      618.22      860.54   1331.34 o 
 -25   3   8      836.03     -102.01   1271.19 o 
 -23   3   8     1769.05     2681.00   1243.72 o 
 -21   3   8      315.33     -100.70   1179.64 o 
 -19   3   8     2835.24     2933.41   1080.25 o 
 -17   3   8     5316.91     6959.58    642.86 o 
 -15   3   8     1560.38     1807.81    473.55 o 
 -13   3   8     1342.22     1240.29    483.39 o 
 -11   3   8     1226.27     1390.96    460.81 o 
  -9   3   8     3175.88     3568.37    470.34 o 
  -7   3   8      531.58      577.44    436.38 o 
  -5   3   8       33.56     -170.95    440.37 o 
  -3   3   8     1202.13     1561.30    513.60 o 
  -1   3   8     1201.87     1467.04    405.32 o 
   1   3   8     1538.47     1342.73    410.07 o 
   3   3   8     2107.79     1948.19    425.03 o 
   5   3   8      987.37      842.61    444.25 o 
   7   3   8      386.83      719.56    769.86 o 
   9   3   8      377.43      288.22    588.35 o 
  11   3   8       22.37      148.57    848.82 o 
  13   3   8        0.13      528.09    887.36 o 
  15   3   8        2.72      299.94    957.19 o 
  17   3   8       30.03      436.81   1484.36 o 
 -26   4   8      147.68      695.75   1666.14 o 
 -24   4   8       72.75      -85.01   1553.67 o 
 -22   4   8      149.83     1126.02   1476.51 o 
 -20   4   8      637.70     1004.39   1292.11 o 
 -18   4   8     2406.66     2229.81   1254.18 o 
 -16   4   8     3195.48     3943.87    807.00 o 
 -14   4   8     2415.14     3438.25    543.25 o 
 -12   4   8     2950.91     2868.52    520.49 o 
 -10   4   8     4092.86     4366.59    525.93 o 
  -8   4   8     2481.11     2903.12    514.83 o 
  -6   4   8      128.26      357.20    483.06 o 
  -4   4   8       20.27       99.76    489.44 o 
  -2   4   8      194.27      859.36    552.82 o 
   0   4   8      221.73      831.40    500.58 o 
   2   4   8      374.00      581.98    630.96 o 
   4   4   8       68.72     1199.16    667.63 o 
   6   4   8      491.82      773.90    689.66 o 
   8   4   8      369.27      618.56    921.02 o 
  10   4   8      161.05      -90.15   1017.31 o 
  12   4   8       61.37      343.73   1105.32 o 
  14   4   8        6.34      520.51   1717.15 o 
 -23   5   8     1533.73     1732.84   2123.87 o 
 -21   5   8     2185.77     2482.21   1739.38 o 
 -19   5   8     2392.10     2163.11   1562.83 o 
 -17   5   8     1720.04     1785.44    654.49 o 
 -15   5   8      798.92      843.50    619.39 o 
 -13   5   8      637.90      630.33    794.83 o 
 -11   5   8      978.62     1259.37    761.89 o 
  -9   5   8     1906.41     1835.49    702.22 o 
  -7   5   8     3685.76     3514.76    668.78 o 
  -5   5   8     4244.72     2956.00    650.15 o 
  -3   5   8     3889.53     4730.67    659.90 o 
  -1   5   8     4205.24     3755.29    678.75 o 
   1   5   8     1210.89     1150.89    540.17 o 
   3   5   8     1380.13      832.66    569.03 o 
   5   5   8     1075.09     1297.03    576.33 o 
   7   5   8      464.09     -105.77    796.44 o 
   9   5   8      470.47      408.03   1731.53 o 
  11   5   8      105.49     1740.69    987.39 o 
 -18   6   8       66.80      956.00   1829.62 o 
 -16   6   8        4.89      232.18   1062.24 o 
 -14   6   8        5.47      676.62    684.86 o 
 -12   6   8       14.24      246.52    747.31 o 
 -10   6   8       50.20      128.16   1188.79 o 
  -8   6   8        9.20      833.72    772.91 o 
  -6   6   8        3.42      318.24    730.42 o 
  -4   6   8      110.96     1012.34    730.11 o 
  -2   6   8       21.28       51.85    709.26 o 
   0   6   8       43.79      -60.58    593.67 o 
   2   6   8        7.68      689.48    769.29 o 
   4   6   8       57.21     -425.24    913.50 o 
   6   6   8       18.64     -997.85    983.47 o 
   8   6   8      125.76     1541.90   1016.16 o 
 -15   7   8     2199.49     1789.53    777.04 o 
 -13   7   8     1922.96     1772.40    759.23 o 
 -11   7   8     1530.93     1685.45    861.51 o 
  -9   7   8     1105.21     1798.01    873.92 o 
  -7   7   8     1501.22     1297.55    668.93 o 
  -5   7   8      509.18      392.92    826.36 o 
  -3   7   8      415.48      592.42    662.67 o 
  -1   7   8      546.99     1440.55    743.38 o 
   1   7   8      677.86     1220.54    609.59 o 
 -31   1   9      431.77     1096.72    788.23 o 
 -29   1   9      580.33     2012.71   1089.40 o 
 -27   1   9     1148.59       78.47   1131.25 o 
 -25   1   9     1592.66     2032.33    991.32 o 
 -23   1   9     1275.62     1803.46    939.00 o 
 -21   1   9     2996.50     1878.01    903.69 o 
 -19   1   9     4365.44     4573.90    564.54 o 
 -17   1   9     5868.16     6126.59    573.81 o 
 -15   1   9     3702.79     3397.73    436.68 o 
 -13   1   9     6995.22     6351.15    425.24 o 
 -11   1   9    11462.16    11446.99    376.91 o 
  -9   1   9    12262.94    11705.97    471.72 o 
  -7   1   9     8064.50     7428.83    361.60 o 
  -5   1   9       90.83      150.18    347.92 o 
  -3   1   9     5051.05     5382.58    368.39 o 
  -1   1   9     8481.76     7872.59    370.24 o 
   1   1   9     2033.84     2103.31    382.16 o 
   3   1   9     1535.57     1619.32    374.53 o 
   5   1   9      864.84      816.59    408.45 o 
   7   1   9      191.29      476.02    422.05 o 
   9   1   9       67.08      -34.02    448.23 o 
  11   1   9       21.94      102.93    483.55 o 
  13   1   9      191.82      356.99    615.62 o 
  15   1   9        5.45      353.24    614.24 o 
  17   1   9       47.91     -160.38    637.17 o 
 -30   2   9      178.34      507.43   1299.96 o 
 -28   2   9      105.66      825.22   1169.18 o 
 -26   2   9       38.91        5.23   1112.94 o 
 -24   2   9      530.50     -557.12   1073.71 o 
 -22   2   9      799.44      527.05    950.77 o 
 -20   2   9      199.16     1144.33    905.00 o 
 -18   2   9      208.33      418.26    604.68 o 
 -16   2   9       10.38      458.73    474.38 o 
 -14   2   9     2268.03     2605.07    459.48 o 
 -12   2   9     1119.02     1671.23    444.79 o 
 -10   2   9      399.18      611.00    422.15 o 
  -8   2   9      401.85      784.65    377.73 o 
  -6   2   9     1700.60     1988.35    434.18 o 
  -4   2   9     4684.92     4396.73    393.59 o 
  -2   2   9        3.45      248.21    381.08 o 
   0   2   9      533.69      923.70    397.47 o 
   2   2   9     1914.65     1710.71    404.56 o 
   4   2   9      930.93      613.74    423.22 o 
   6   2   9      230.13      801.10    540.30 o 
   8   2   9       92.12      516.38    453.62 o 
  10   2   9      192.17      518.82    554.86 o 
  12   2   9       96.52      862.02    584.88 o 
  14   2   9       16.32      581.98    830.75 o 
  16   2   9      129.80      818.18    869.21 o 
 -29   3   9      536.12      147.78   1475.20 o 
 -27   3   9      523.18      409.34   1336.58 o 
 -25   3   9     1228.65     1922.47   1209.72 o 
 -23   3   9     2761.84     2510.98   1175.72 o 
 -21   3   9        4.93      -77.16   1127.33 o 
 -19   3   9        1.59      918.08   1086.79 o 
 -17   3   9      187.73      492.71    529.37 o 
 -15   3   9       77.42      189.61    492.89 o 
 -13   3   9     2202.51     2548.79    503.66 o 
 -11   3   9     2662.47     3105.09    465.74 o 
  -9   3   9     6132.77     6322.16    481.11 o 
  -7   3   9     4823.48     5337.39    449.67 o 
  -5   3   9     7267.98     6986.33    565.22 o 
  -3   3   9     4233.62     3843.41    471.09 o 
  -1   3   9     1500.51     1462.96    430.23 o 
   1   3   9      372.82      738.42    421.95 o 
   3   3   9     1158.43     1125.88    454.52 o 
   5   3   9      271.71      343.26    544.95 o 
   7   3   9       57.10      571.31    570.23 o 
   9   3   9      104.56      447.39    800.26 o 
  11   3   9      165.25      232.37    884.41 o 
  13   3   9      315.31      845.66    896.21 o 
  15   3   9       86.55       48.39   1391.50 o 
 -26   4   9      604.32      871.00   1537.98 o 
 -24   4   9      994.56     1748.53   1417.66 o 
 -22   4   9     2094.19     2101.64   1364.04 o 
 -20   4   9     4734.54     4145.74   1251.57 o 
 -18   4   9     2451.40     2113.35    827.03 o 
 -16   4   9     2894.07     2712.33    762.98 o 
 -14   4   9      930.97     1789.79    548.79 o 
 -12   4   9     2287.16     4001.58   1337.75 o 
 -10   4   9     2142.69     1607.20    492.24 o 
  -8   4   9     1584.66     1530.81    484.39 o 
  -6   4   9     1880.36     1790.68    486.97 o 
  -4   4   9     1188.50     1180.30   1077.63 o 
  -2   4   9     1573.53     1757.05    507.77 o 
   0   4   9     2356.16     3064.53    523.69 o 
   2   4   9     2110.05     1869.86    511.57 o 
   4   4   9      347.66      732.71    574.53 o 
   6   4   9      137.88      510.72    609.12 o 
   8   4   9       43.06      957.36    929.58 o 
  10   4   9      128.93      -52.08    981.21 o 
  12   4   9        2.20      200.09   1578.52 o 
  14   4   9        4.76     -211.86   1721.07 o 
 -25   5   9        5.49     -222.33   2049.33 o 
 -23   5   9       22.80       85.01   1726.30 o 
 -21   5   9      105.08      474.73   1553.67 o 
 -19   5   9      389.75      -41.85   1375.81 o 
 -17   5   9      557.96      800.25    871.27 o 
 -15   5   9      226.34      496.65    844.35 o 
 -13   5   9      737.51     1082.07    734.41 o 
 -11   5   9      797.15     1257.57    727.88 o 
  -9   5   9      223.07      853.93    718.13 o 
  -7   5   9       89.49      232.23    683.69 o 
  -5   5   9        4.46      404.10    659.84 o 
  -3   5   9      190.23      625.36    666.26 o 
  -1   5   9       50.57      605.35    539.92 o 
   1   5   9      531.99     1189.97    564.14 o 
   3   5   9      530.60      795.82    566.04 o 
   5   5   9       13.16      143.97    776.84 o 
   7   5   9        1.79      717.88    801.56 o 
   9   5   9        0.09     2967.41    987.39 o 
  11   5   9       33.80     -537.51   1024.01 o 
 -20   6   9     1898.87     2182.73   1893.70 o 
 -18   6   9     1289.89     1062.10   1095.33 o 
 -16   6   9     2195.18     2502.81    716.70 o 
 -14   6   9     2227.03     2789.09    916.18 o 
 -12   6   9     1966.69     2235.04   1309.11 o 
 -10   6   9     2340.28     1447.74   1140.41 o 
  -8   6   9     1382.20      383.17   1290.80 o 
  -6   6   9     1428.45     1007.02    778.35 o 
  -4   6   9      532.96      890.78    715.32 o 
  -2   6   9      695.49     1615.19    722.73 o 
   0   6   9     1213.51     1574.84    812.55 o 
   2   6   9      354.52     1390.31    843.08 o 
   4   6   9      498.60     1603.28    889.86 o 
   6   6   9      401.25      791.22   1120.79 o 
 -13   7   9       88.32     1270.27    872.64 o 
 -11   7   9        6.45     -503.23    841.05 o 
  -9   7   9        5.92      252.58    872.31 o 
  -7   7   9        4.00      773.63    843.53 o 
  -5   7   9       41.42     1162.27    661.98 o 
  -3   7   9       46.13     -377.29    665.45 o 
  -1   7   9        0.07      241.56    868.47 o 
 -30   0  10      964.03     1246.34    992.62 o 
 -28   0  10     1988.19     1059.32   1052.78 o 
 -14   0  10     6693.17     6745.64    536.34 o 
 -12   0  10     5414.65     4309.63    924.62 o 
 -10   0  10     5409.94     5367.43    511.37 o 
  -8   0  10     3441.82     2756.20    506.29 o 
  -6   0  10     4511.82     4251.12   1260.07 o 
  -4   0  10      397.58      177.88    525.32 o 
  -2   0  10     6691.30     6430.32    535.42 o 
   0   0  10     3539.78     3736.27    532.66 o 
   2   0  10      669.86      891.61    544.17 o 
   4   0  10       93.15      213.72    663.06 o 
   6   0  10       36.27      778.02    580.27 o 
   8   0  10        7.40      704.91    873.61 o 
  10   0  10        1.75     -755.72    744.14 o 
  12   0  10      165.28      -26.16   1026.63 o 
  14   0  10       14.88      232.79   1076.32 o 
  16   0  10      336.77      442.04   1124.71 o 
 -31   1  10       39.34      657.79    957.31 o 
 -29   1  10       30.53      534.89   1186.18 o 
 -27   1  10        2.62     -425.04   1050.17 o 
 -25   1  10      820.75     1144.33   1005.70 o 
 -23   1  10      757.72      452.50    880.15 o 
 -21   1  10      625.56     2002.25    908.92 o 
 -19   1  10       70.24      158.24    799.07 o 
 -17   1  10      378.31      922.52    472.70 o 
 -15   1  10      235.22      139.02    545.20 o 
 -13   1  10     3152.77     2280.99    522.47 o 
 -11   1  10      762.50      577.63    372.26 o 
  -9   1  10      471.39      755.20    358.30 o 
  -7   1  10      485.84      673.24    368.29 o 
  -5   1  10     1145.22     1677.94    372.49 o 
  -3   1  10      773.79      414.50    373.29 o 
  -1   1  10      391.45      838.73    390.23 o 
   1   1  10       71.96      521.24    397.00 o 
   3   1  10       96.58      448.87    419.86 o 
   5   1  10      311.36     1064.70    414.11 o 
   7   1  10      243.96      454.60    436.87 o 
   9   1  10      199.00      741.88    680.72 o 
  11   1  10       69.75      353.08    563.43 o 
  13   1  10        0.13      874.04    589.87 o 
  15   1  10        0.17     -104.55    744.99 o 
 -30   2  10      998.98     1968.25   1319.57 o 
 -28   2  10     1204.22     1868.85   1174.41 o 
 -26   2  10     1656.10     1834.85   1136.48 o 
 -24   2  10     2540.51     2520.14   1088.09 o 
 -22   2  10     3005.71     3994.03   1042.32 o 
 -20   2  10       22.49     -332.18    993.93 o 
 -18   2  10       76.81      726.44    555.92 o 
 -16   2  10     1397.75     1622.60    466.82 o 
 -14   2  10     4542.01     4072.73    469.76 o 
 -12   2  10     7222.20     6782.19    468.09 o 
 -10   2  10     6777.43     6230.01    494.22 o 
  -8   2  10     9929.62     9828.06    395.21 o 
  -6   2  10    12394.84    12713.81    465.29 o 
  -4   2  10     8047.51     7680.84    383.42 o 
  -2   2  10     1380.63     1296.57    388.58 o 
   0   2  10      289.36      797.95    399.56 o 
   2   2  10      280.39      435.88    422.00 o 
   4   2  10       73.91      348.04    498.03 o 
   6   2  10      267.33     -180.62    533.01 o 
   8   2  10      128.29      145.17   1059.32 o 
  10   2  10      471.16      671.52    942.27 o 
  12   2  10      112.01       63.68    607.89 o 
  14   2  10       92.41     -558.43   1184.87 o 
 -29   3  10      162.09     -173.94   1415.04 o 
 -27   3  10      525.32     1094.63   1269.88 o 
 -25   3  10      999.57      562.36   1229.34 o 
 -23   3  10      123.33      877.54   1110.33 o 
 -21   3  10      462.21      715.37   1061.94 o 
 -19   3  10     5626.66     5932.55    721.53 o 
 -17   3  10     3944.49     4987.70    536.55 o 
 -15   3  10     2224.32     2218.41    521.92 o 
 -13   3  10     1600.95     1566.27    525.07 o 
 -11   3  10     1611.32     1766.21    479.80 o 
  -9   3  10     1575.24     1310.30    461.99 o 
  -7   3  10      143.42      143.56    644.09 o 
  -5   3  10      683.81       82.77    458.58 o 
  -3   3  10     1202.05     1741.12    411.08 o 
  -1   3  10     1741.81     1613.54    435.10 o 
   1   3  10     2472.04     2263.73    440.25 o 
   3   3  10      717.79      634.53    454.88 o 
   5   3  10       72.21      419.12    578.58 o 
   7   3  10       98.36      395.13    783.88 o 
   9   3  10       50.78     -189.63   1211.03 o 
  11   3  10        2.06      653.90   1241.11 o 
  13   3  10       13.54      204.02   1374.50 o 
 -26   4  10      415.41       86.32   1475.20 o 
 -24   4  10      404.95      712.75   1353.58 o 
 -22   4  10        1.91      358.34   1299.96 o 
 -20   4  10      484.27      860.54   1191.41 o 
 -18   4  10     1537.90     1908.41    768.79 o 
 -16   4  10     1989.20     2676.58    559.87 o 
 -14   4  10     1607.53     1660.80    646.38 o 
 -12   4  10     1220.18     2280.26    666.46 o 
 -10   4  10     1997.88     2728.52    638.18 o 
  -8   4  10      776.76      964.26    635.06 o 
  -6   4  10      874.51     1344.13    607.64 o 
  -4   4  10      660.58      340.24    612.80 o 
  -2   4  10      383.84      777.64    519.17 o 
   0   4  10     2005.60     2283.37    514.55 o 
   2   4  10      261.16     -175.24    548.61 o 
   4   4  10        3.28      721.66    495.49 o 
   6   4  10       66.77      180.08    861.72 o 
   8   4  10      109.19      865.12    660.79 o 
  10   4  10       30.19      648.67   1434.66 o 
  12   4  10       69.92     1070.82    854.94 o 
 -23   5  10     1127.14      200.09   1545.82 o 
 -21   5  10     1372.18     1279.03   1493.51 o 
 -19   5  10     1398.32     1321.21    906.69 o 
 -17   5  10      975.32     1319.03    860.87 o 
 -15   5  10     1883.14     1837.92    813.88 o 
 -13   5  10     2942.69     2070.25   1171.79 o 
 -11   5  10     2670.36     2599.82    687.70 o 
  -9   5  10     1798.04     1864.65    683.52 o 
  -7   5  10     1662.04       11.99    679.58 o 
  -5   5  10     1685.82     1780.97    682.10 o 
  -3   5  10     1479.41     1560.92    627.45 o 
  -1   5  10      120.40      687.81    591.78 o 
   1   5  10        5.14       98.49    581.18 o 
   3   5  10      406.06      446.77    584.85 o 
   5   5  10      115.45      884.65    782.30 o 
   7   5  10      116.33     1463.43    990.01 o 
   9   5  10       40.99    -1095.94   1027.93 o 
 -20   6  10        0.83      603.73    923.20 o 
 -18   6  10       10.01      384.67   1009.51 o 
 -16   6  10        1.19      254.82    964.36 o 
 -14   6  10       12.36      561.05   1268.57 o 
 -12   6  10       31.40       13.08   1265.95 o 
 -10   6  10       10.45      562.36   1166.56 o 
  -8   6  10        3.17      893.61    785.34 o 
  -6   6  10      167.60      808.45    758.03 o 
  -4   6  10      122.96      288.14    739.30 o 
  -2   6  10        8.11      162.17    978.24 o 
   0   6  10       30.98      774.10   1278.38 o 
   2   6  10        0.60      379.51    818.41 o 
   4   6  10        4.88      338.96    852.08 o 
  -7   7  10      437.94     1793.68    831.38 o 
 -31   1  11      781.68     1216.03    993.93 o 
 -29   1  11      849.55      984.78   1098.56 o 
 -27   1  11     1302.60     2167.03   1042.32 o 
 -25   1  11     1848.24     2623.46   1016.16 o 
 -23   1  11     1702.55     2210.19    966.47 o 
 -21   1  11     2731.78     3459.14    856.61 o 
 -19   1  11     3304.33     2593.38    842.23 o 
 -17   1  11     5867.33     5268.87    621.52 o 
 -15   1  11     2884.67     2420.69    567.15 o 
 -13   1  11     2316.19     2208.76    450.03 o 
 -11   1  11     1150.52     1242.82    432.63 o 
  -9   1  11     3755.24     3243.69    380.50 o 
  -7   1  11     4247.02     3971.52    381.55 o 
  -5   1  11     3416.34     2916.76    390.48 o 
  -3   1  11     4855.74     4945.09    395.57 o 
  -1   1  11      383.43      544.59    388.48 o 
   1   1  11     1361.46     1278.91    422.10 o 
   3   1  11     2874.84     2518.28    432.84 o 
   5   1  11      832.78     1213.08    432.38 o 
   7   1  11      215.21      929.73    647.68 o 
   9   1  11       69.41     -273.51    678.18 o 
  11   1  11       85.60     1437.81    708.11 o 
  13   1  11       16.38      562.44    774.46 o 
 -30   2  11      287.47      842.23   1239.80 o 
 -28   2  11      258.68     -111.16   1194.03 o 
 -26   2  11      231.47      682.67   1137.79 o 
 -24   2  11      507.11      243.25   1095.94 o 
 -22   2  11      507.17      971.90    608.66 o 
 -20   2  11     3426.79     4540.70    940.31 o 
 -18   2  11     1094.85      763.60    628.05 o 
 -16   2  11      802.06      597.73    587.69 o 
 -14   2  11     1003.81      926.75    452.58 o 
 -12   2  11     1799.91     1733.17    459.88 o 
 -10   2  11     1324.14     1285.22    456.96 o 
  -8   2  11        3.31      135.58    454.96 o 
  -6   2  11      346.47      684.21    381.33 o 
  -4   2  11       15.41      189.25    398.31 o 
  -2   2  11       69.59      456.28    414.50 o 
   0   2  11        5.82      972.93    424.31 o 
   2   2  11      689.22      277.56    436.36 o 
   4   2  11      256.47      331.75    659.73 o 
   6   2  11      100.37      612.05    988.70 o 
   8   2  11      184.35       82.63    682.39 o 
  10   2  11       26.12     1116.60    731.12 o 
  12   2  11        9.89     -795.10    923.96 o 
 -29   3  11     1750.88     3151.81   1347.04 o 
 -27   3  11     1337.24     1510.51   1299.96 o 
 -25   3  11     1331.43     1650.45   1163.95 o 
 -23   3  11      661.01      333.49   1115.56 o 
 -21   3  11      904.22     1016.16   1082.86 o 
 -19   3  11     3066.52     2984.46    702.36 o 
 -17   3  11       36.66       54.04    701.10 o 
 -15   3  11      650.40      566.54    770.95 o 
 -13   3  11     1496.67     1724.75    494.35 o 
 -11   3  11     4748.74     4099.93    469.53 o 
  -9   3  11     3914.61     4352.47    594.41 o 
  -7   3  11     1394.98     1682.30    566.25 o 
  -5   3  11     1628.88     1403.72    471.67 o 
  -3   3  11      602.57      986.57    427.18 o 
  -1   3  11        0.93     -246.57    443.18 o 
   1   3  11      536.89      403.77    451.67 o 
   3   3  11      229.16      -51.08    564.73 o 
   5   3  11        0.32      628.25    589.06 o 
   7   3  11      231.77      621.21   1132.56 o 
   9   3  11       91.29      269.41   1175.72 o 
  11   3  11       62.97     -666.70    790.75 o 
 -26   4  11      606.38     1377.12   1409.81 o 
 -24   4  11      534.23      700.98   1358.81 o 
 -22   4  11     1435.00     2304.35   1242.41 o 
 -20   4  11      683.83     1340.24    799.44 o 
 -18   4  11     2670.88     2895.21    761.76 o 
 -16   4  11     3670.35     3913.04    787.30 o 
 -14   4  11     2708.77     2468.06    669.83 o 
 -12   4  11     1348.01     1705.38    956.00 o 
 -10   4  11      449.01     1352.70    629.37 o 
  -8   4  11     1951.69     1811.61    656.34 o 
  -6   4  11     1307.23     1266.54    621.14 o 
  -4   4  11      379.21      834.40    509.61 o 
  -2   4  11       68.71      -98.26    521.75 o 
   0   4  11     1065.77     1739.40    551.35 o 
   2   4  11     1126.66     1144.05    611.11 o 
   4   4  11      850.29      793.11    627.37 o 
   6   4  11      377.67      444.83    653.11 o 
   8   4  11      126.24      830.64    794.67 o 
  10   4  11       68.57      905.69    663.37 o 
 -23   5  11       17.67      464.27   1490.90 o 
 -21   5  11      242.87     -657.83   1378.43 o 
 -19   5  11      808.79     1571.32    894.17 o 
 -17   5  11      886.55     1193.13    821.08 o 
 -15   5  11      579.43     1152.18   1143.02 o 
 -13   5  11      283.02     1201.87   1118.17 o 
 -11   5  11        6.94    -1184.87   1029.24 o 
  -9   5  11       20.60      -94.64    700.50 o 
  -7   5  11       53.76      492.64    694.88 o 
  -5   5  11       60.65      255.89    694.82 o 
  -3   5  11        3.20      441.51    564.59 o 
  -1   5  11        4.74     -201.90    559.10 o 
   1   5  11      242.86     -173.60    792.90 o 
   3   5  11      163.69      330.59    783.90 o 
   5   5  11      127.12      673.52   1009.62 o 
   7   5  11        8.15      748.06   1038.40 o 
 -18   6  11     1562.06     1012.24   1424.20 o 
 -16   6  11     2046.03     1926.46    926.68 o 
 -14   6  11     1252.26     1000.47   1214.95 o 
 -12   6  11     1305.78     1152.18   1194.03 o 
 -10   6  11     1138.78     1461.81    790.96 o 
  -8   6  11     1133.96     1921.97    759.60 o 
  -6   6  11      949.86     1579.83   1089.40 o 
  -4   6  11      379.73     -379.26   1105.09 o 
  -2   6  11      699.34      553.20   1101.17 o 
   0   6  11      374.86      364.98    798.94 o 
   2   6  11      295.77      442.19    850.86 o 
 -30   0  12      892.57     1653.06   1027.93 o 
 -28   0  12     1582.01     1013.55   1082.86 o 
 -26   0  12     1444.62      294.26    952.08 o 
 -16   0  12     5341.18     4844.06    595.05 o 
 -14   0  12      586.82      597.87    524.28 o 
 -12   0  12     3187.74     2528.30    550.19 o 
 -10   0  12     2370.31     2231.13    539.60 o 
  -8   0  12     1688.25     1601.96    542.37 o 
  -6   0  12      449.03      493.16    544.20 o 
  -4   0  12      784.67      522.59    559.00 o 
  -2   0  12     3612.50     3325.19    872.96 o 
   0   0  12      577.39     1085.15    597.08 o 
   2   0  12      442.26      987.46    612.96 o 
   4   0  12       37.35      224.37    617.64 o 
   6   0  12      152.98     1585.77    669.83 o 
   8   0  12        9.85      300.79   1033.17 o 
  10   0  12       90.07     1612.52   1064.55 o 
  12   0  12       27.14     -978.24   1114.25 o 
 -29   1  12        0.47       -7.85   1095.94 o 
 -27   1  12       12.14      906.31   1056.71 o 
 -25   1  12      220.83     1514.44   1026.63 o 
 -23   1  12      135.48    -1547.13    993.93 o 
 -21   1  12      230.62     -436.81    873.61 o 
 -19   1  12        0.35      805.61    936.39 o 
 -17   1  12      142.34      423.32    736.95 o 
 -15   1  12       62.69     1102.80    575.91 o 
 -13   1  12        0.18      113.52    453.01 o 
 -11   1  12        4.52      268.07    460.06 o 
  -9   1  12      155.50      278.70    397.55 o 
  -7   1  12      526.23      682.41    392.80 o 
  -5   1  12     1053.43     1323.68    393.12 o 
  -3   1  12        5.38       46.64    416.01 o 
  -1   1  12      460.23     1081.32    416.79 o 
   1   1  12      586.46      679.93    438.91 o 
   3   1  12      482.11      491.44    448.18 o 
   5   1  12      116.98     -200.78    506.28 o 
   7   1  12        3.86      916.67   1108.36 o 
   9   1  12      145.79      227.49    702.83 o 
  11   1  12       61.69      168.89    802.34 o 
 -30   2  12     1014.38     1092.02   1150.87 o 
 -28   2  12     1156.60     2567.22   1099.86 o 
 -26   2  12     1734.67      617.28   1167.87 o 
 -24   2  12     3126.66     2975.25   1107.71 o 
 -22   2  12     2339.64     2807.86    999.16 o 
 -20   2  12       98.78      356.89    666.26 o 
 -18   2  12      509.14      -78.87    822.61 o 
 -16   2  12      336.12      334.40    634.09 o 
 -14   2  12      621.86      669.49    592.27 o 
 -12   2  12     1490.60     1596.73    561.92 o 
 -10   2  12     3072.52     2917.95    476.19 o 
  -8   2  12     4665.07     3954.67    467.56 o 
  -6   2  12     2510.29     2370.78    405.78 o 
  -4   2  12      740.45     1271.92    417.51 o 
  -2   2  12      926.64      881.59    434.68 o 
   0   2  12     2045.66     1535.98    434.90 o 
   2   2  12      931.97     1193.45    535.97 o 
   4   2  12      667.91      328.40    561.30 o 
   6   2  12       12.09       87.08    575.29 o 
   8   2  12       31.88     1077.16    771.21 o 
  10   2  12      110.50      -18.40    858.57 o 
 -27   3  12      258.79      762.45   1224.10 o 
 -25   3  12      223.71      871.00   1178.33 o 
 -23   3  12      108.25     1186.18   1044.94 o 
 -21   3  12     2129.93     2189.95    657.68 o 
 -19   3  12     1206.78     1171.75    687.54 o 
 -17   3  12      302.97      -74.21    670.22 o 
 -15   3  12     1000.36      577.51    657.06 o 
 -13   3  12     1216.57     1320.97    647.19 o 
 -11   3  12     1495.45      886.09    615.18 o 
  -9   3  12      412.97      675.79    580.97 o 
  -7   3  12      843.91      634.66    510.31 o 
  -5   3  12     1604.42     1350.70    450.70 o 
  -3   3  12     1058.57      625.33    454.98 o 
  -1   3  12      717.94      918.82    458.00 o 
   1   3  12      276.86      692.53    573.57 o 
   3   3  12      141.17      426.32    608.18 o 
   5   3  12      124.01     -140.96    625.70 o 
   7   3  12       30.74      745.47    623.08 o 
   9   3  12       16.14      218.01    608.68 o 
 -26   4  12      224.07      -52.31   1430.74 o 
 -24   4  12      288.59      260.25   1301.27 o 
 -22   4  12     1033.21     1463.43   1260.72 o 
 -20   4  12      760.20     -380.59    787.60 o 
 -18   4  12       38.69      485.36    744.22 o 
 -16   4  12        5.19      452.94    755.77 o 
 -14   4  12       52.69      634.29   1075.02 o 
 -12   4  12      268.52      660.71    647.80 o 
 -10   4  12      171.79      632.37    675.68 o 
  -8   4  12      201.40      350.29    642.19 o 
  -6   4  12     1104.10     1772.46    645.19 o 
  -4   4  12      838.07     1413.42    525.74 o 
  -2   4  12     1568.97     1836.27    546.28 o 
   0   4  12     1354.67     1470.18    598.19 o 
   2   4  12      196.89     -421.22    636.61 o 
   4   4  12      286.51      320.69    651.08 o 
   6   4  12       16.56     -181.80    787.32 o 
   8   4  12        6.99      -10.48    973.66 o 
 -21   5  12      952.15     1025.10    936.22 o 
 -19   5  12     1678.60     1749.30    855.61 o 
 -17   5  12     2155.86     2193.54    839.88 o 
 -15   5  12     2717.45     2000.94   1075.02 o 
 -13   5  12     2880.33     2436.44   1148.25 o 
 -11   5  12     2527.68     2151.52    807.57 o 
  -9   5  12     2015.49     1744.27    726.20 o 
  -7   5  12      603.57      795.14   1037.09 o 
  -5   5  12      121.53      432.88    949.47 o 
  -3   5  12       19.56      270.69    592.34 o 
  -1   5  12       27.12      861.64    988.05 o 
   1   5  12      210.73       59.23    776.11 o 
   3   5  12      141.45      528.35   1009.62 o 
 -16   6  12       30.36     -604.21   1352.27 o 
 -14   6  12       17.44     -132.09   1315.65 o 
 -12   6  12       57.05      298.80    808.27 o 
 -10   6  12       24.91     1429.43   1120.79 o 
  -8   6  12       41.33      317.80   1124.71 o 
  -6   6  12       16.62      695.75   1118.17 o 
  -4   6  12       28.70     1030.70   1010.93 o 
  -2   6  12       33.23      492.66    794.87 o 
 -29   1  13     1244.50      258.95   1122.10 o 
 -27   1  13     1817.50     1111.63    987.39 o 
 -25   1  13     2238.08      468.19   1041.01 o 
 -23   1  13     2258.33     1327.42    924.62 o 
 -21   1  13     1343.55      795.14    899.77 o 
 -19   1  13     1188.42     1326.41    606.60 o 
 -17   1  13      286.73      173.35    607.38 o 
 -15   1  13     1810.43     1487.93    484.42 o 
 -13   1  13     2741.38     2742.30    721.58 o 
 -11   1  13     1923.02     1740.68    405.87 o 
  -9   1  13     1276.66      980.51    406.37 o 
  -7   1  13      849.68      870.50    405.73 o 
  -5   1  13     5146.43     4395.22    434.76 o 
  -3   1  13     2125.41     1916.61    421.71 o 
  -1   1  13      296.24      525.24    529.39 o 
   1   1  13      418.73      697.31    434.60 o 
   3   1  13       87.06      487.44    468.49 o 
   5   1  13        0.57      408.37    551.68 o 
   7   1  13        1.90     1239.90    587.07 o 
   9   1  13        9.99      167.47    702.18 o 
 -28   2  13       98.09      204.02   1118.17 o 
 -26   2  13      507.55     1396.73   1167.87 o 
 -24   2  13      440.45      325.64   1046.24 o 
 -22   2  13      685.04     1069.78   1025.32 o 
 -20   2  13     2159.46     1926.43    684.77 o 
 -18   2  13     1709.76     2231.87    611.16 o 
 -16   2  13     2939.08     3332.51    629.60 o 
 -14   2  13      506.53      386.15    614.04 o 
 -12   2  13      707.08      748.93    473.21 o 
 -10   2  13      715.96      752.56    472.61 o 
  -8   2  13     1184.96     1289.53    476.69 o 
  -6   2  13      120.04      113.50    493.06 o 
  -4   2  13      100.35      194.57    424.77 o 
  -2   2  13      472.51     1152.71    451.53 o 
   0   2  13      180.12      513.68    463.80 o 
   2   2  13        0.07      259.55    553.86 o 
   4   2  13       19.79      739.45    567.57 o 
   6   2  13        0.06     -161.40    500.72 o 
   8   2  13       22.43     -333.35    546.87 o 
 -27   3  13     1165.06     1991.79   1234.57 o 
 -25   3  13     1205.49      855.30   1122.10 o 
 -23   3  13      219.65     1043.63   1078.94 o 
 -21   3  13     1996.17     2484.46    749.84 o 
 -19   3  13     1300.91     1351.71    705.23 o 
 -17   3  13     2281.34     2081.53    694.51 o 
 -15   3  13     2138.24     1555.33    643.71 o 
 -13   3  13     1578.25     1690.99    885.38 o 
 -11   3  13     2078.33     1273.80    957.31 o 
  -9   3  13     1144.31     1281.22    606.23 o 
  -7   3  13     1025.30      849.61    501.65 o 
  -5   3  13      203.20     1145.73    453.39 o 
  -3   3  13      418.98       91.57    460.63 o 
  -1   3  13      274.46     1207.01    468.13 o 
   1   3  13      212.04      789.94    580.26 o 
   3   3  13        8.84      738.06    586.69 o 
   5   3  13       57.37      570.65    633.10 o 
   7   3  13        1.82      966.40    612.86 o 
 -24   4  13      824.36      585.90   1239.80 o 
 -22   4  13      527.47     1586.42    848.74 o 
 -20   4  13       62.24      762.41    769.83 o 
 -18   4  13      673.31     2062.86    731.47 o 
 -16   4  13     1108.52     1453.02    747.74 o 
 -14   4  13     2602.24     2135.64   1024.01 o 
 -12   4  13     1423.36      596.36   1021.40 o 
 -10   4  13     1122.09     1881.93   1008.32 o 
  -8   4  13      996.67      889.16    669.71 o 
  -6   4  13      661.08     1139.10    929.85 o 
  -4   4  13      449.47      855.53    555.52 o 
  -2   4  13      359.96     -427.52    691.79 o 
   0   4  13      130.97      570.73    602.24 o 
   2   4  13        5.63      105.79    655.06 o 
   4   4  13      109.60      463.83    665.77 o 
 -21   5  13      156.90      315.94    892.70 o 
 -19   5  13       39.72     -357.03   1226.72 o 
 -17   5  13       30.15      149.09   1211.03 o 
 -15   5  13      241.25     2146.11   1094.63 o 
 -13   5  13       42.01      435.50   1076.32 o 
 -11   5  13        0.73      796.45    978.24 o 
  -9   5  13       53.23    -1673.99   1075.02 o 
  -7   5  13       92.28      559.74    988.70 o 
  -5   5  13      293.46      402.80   1073.71 o 
  -3   5  13      145.37     1143.02    993.93 o 
  -1   5  13      224.07      726.29    859.88 o 
   1   5  13       25.22      215.98    787.20 o 
 -10   6  13      857.69      215.79   1251.57 o 
 -28   0  14      556.97     1124.71   1103.79 o 
 -26   0  14     2227.08     2021.87    986.08 o 
 -24   0  14     6787.57     7255.70   1051.47 o 
 -22   0  14     4485.58     2473.06    944.23 o 
 -20   0  14     3873.25     3850.18    899.77 o 
 -18   0  14     3122.03     2569.16    608.08 o 
 -16   0  14      866.85     1065.22    599.03 o 
 -14   0  14     1543.30      759.40    599.07 o 
 -12   0  14     1073.32      520.14    597.34 o 
 -10   0  14      452.83      164.34    596.47 o 
  -8   0  14     1291.14     1206.62    596.46 o 
  -6   0  14     1900.85     1521.41    600.62 o 
  -4   0  14     3025.27     1819.69    631.98 o 
  -2   0  14      392.82      855.47    802.34 o 
   0   0  14       91.47     -234.31    670.80 o 
   2   0  14       60.65      421.62    677.92 o 
   4   0  14      293.61       34.42    696.24 o 
   6   0  14      442.30     -586.02    693.10 o 
   8   0  14      128.43      292.48    941.62 o 
 -29   1  14      197.75     -281.18   1136.48 o 
 -27   1  14      483.66     -224.94   1098.56 o 
 -25   1  14        2.14       96.78    971.70 o 
 -23   1  14        0.47      -43.16    962.54 o 
 -21   1  14       20.12     -325.64   1009.62 o 
 -19   1  14      534.22      281.42    617.97 o 
 -17   1  14      481.80     1191.75    606.64 o 
 -15   1  14      203.56      272.28    488.47 o 
 -13   1  14       58.75      318.08    430.15 o 
 -11   1  14       23.84       84.64    420.24 o 
  -9   1  14       55.72       75.22    420.75 o 
  -7   1  14        0.15      491.92    442.72 o 
  -5   1  14      223.55      -16.36    429.33 o 
  -3   1  14       94.27      348.38    647.83 o 
  -1   1  14      116.41      857.20    523.58 o 
   1   1  14       11.67      340.69    453.23 o 
   3   1  14       58.60     1136.23    559.90 o 
   5   1  14       28.72      469.66    583.79 o 
   7   1  14        2.76      571.82    619.40 o 
 -28   2  14     1232.25      375.34   1156.10 o 
 -26   2  14     1316.41     1577.21   1111.63 o 
 -24   2  14      920.89     1255.49   1072.40 o 
 -22   2  14      319.35      540.12    932.46 o 
 -20   2  14     2159.60     1944.72    736.95 o 
 -18   2  14     5173.16     3761.25   1001.78 o 
 -16   2  14     2951.95     3379.37    975.62 o 
 -14   2  14      963.01      725.83    877.54 o 
 -12   2  14      386.79      400.45    489.63 o 
 -10   2  14      714.84      882.35    604.33 o 
  -8   2  14      578.72     -294.49    614.03 o 
  -6   2  14      105.54       62.23    734.33 o 
  -4   2  14        0.54      426.34    512.88 o 
  -2   2  14      225.11      542.19    535.61 o 
   0   2  14      212.09     -281.25    551.46 o 
   2   2  14      370.70      499.94    583.19 o 
   4   2  14      247.68      366.26    504.80 o 
   6   2  14       41.55      706.35    595.88 o 
 -25   3  14       92.72     1077.63   1123.40 o 
 -23   3  14      930.91     1272.49   1092.02 o 
 -21   3  14     1519.86      388.42   1160.02 o 
 -19   3  14      150.92      211.86   1039.70 o 
 -17   3  14      279.08      903.69   1026.63 o 
 -15   3  14      682.20      504.81   1001.78 o 
 -13   3  14     1123.19     1820.46   1003.09 o 
 -11   3  14      874.46      853.98    631.03 o 
  -9   3  14      374.74      245.13    521.80 o 
  -7   3  14      679.27      834.15    457.54 o 
  -5   3  14      530.27      456.04    541.46 o 
  -3   3  14      266.72     -104.81    547.41 o 
  -1   3  14        1.52      381.52    579.14 o 
   1   3  14      163.29      106.81    610.86 o 
   3   3  14       28.19     -300.50    621.55 o 
   5   3  14       20.19      703.93    618.65 o 
 -24   4  14      309.17     1167.87   1251.57 o 
 -22   4  14     1301.30      431.58   1213.64 o 
 -20   4  14      696.80     1370.58   1182.26 o 
 -18   4  14      441.39     1602.06   1073.71 o 
 -16   4  14      145.85     -598.97   1068.48 o 
 -14   4  14       83.73      874.92   1044.94 o 
 -12   4  14      202.39     -278.56   1054.09 o 
 -10   4  14       36.34     -393.65    950.77 o 
  -8   4  14      206.25     1630.83    950.77 o 
  -6   4  14      179.88      678.14    561.56 o 
  -4   4  14      203.86      389.66    676.80 o 
  -2   4  14      184.45      -16.50    735.64 o 
   0   4  14      199.37      373.87    651.36 o 
   2   4  14       89.15     1115.80    660.24 o 
 -19   5  14     1076.19     1929.01   1175.72 o 
 -17   5  14     1997.69     2109.49   1150.87 o 
 -15   5  14     2179.83     1863.62   1128.64 o 
 -13   5  14     1177.07     3673.62   1111.63 o 
 -11   5  14      681.64     1089.86    703.27 o 
  -9   5  14      524.63      209.41   1194.68 o 
  -7   5  14      352.29     1810.00   1018.78 o 
  -5   5  14      223.24      334.80   1119.48 o 
  -3   5  14        7.76      988.70   1031.86 o 
 -27   1  15     1694.01     1706.68   1118.17 o 
 -25   1  15     2013.25     2599.91    987.39 o 
 -23   1  15     2639.85     3259.05    967.78 o 
 -21   1  15     3565.07     2329.20   1031.86 o 
 -19   1  15     2240.87     2015.33    925.93 o 
 -17   1  15      566.35      313.68    513.94 o 
 -15   1  15      776.36     1146.82    440.50 o 
 -13   1  15      549.43      831.31    436.85 o 
 -11   1  15     1246.49     1108.63    437.55 o 
  -9   1  15      499.32      976.40    439.22 o 
  -7   1  15      486.22      815.85    482.36 o 
  -5   1  15      338.52      382.44    450.67 o 
  -3   1  15        5.71      309.66    456.88 o 
  -1   1  15      343.66     1157.91    474.02 o 
   1   1  15      181.59      529.80    485.13 o 
   3   1  15        0.08      398.16    510.18 o 
   5   1  15        1.68      348.01    567.62 o 
 -26   2  15      110.82      -71.93   1118.17 o 
 -24   2  15      212.05      873.61   1097.25 o 
 -22   2  15      427.52      965.16   1075.02 o 
 -20   2  15        1.27      685.29    945.54 o 
 -18   2  15      284.87      630.36    932.46 o 
 -16   2  15      220.64       22.69    637.92 o 
 -14   2  15      180.03     -110.04    520.64 o 
 -12   2  15       30.31      481.13    512.02 o 
 -10   2  15       31.78     -349.25    518.98 o 
  -8   2  15      520.72      668.86    528.17 o 
  -6   2  15      150.37      523.35    526.00 o 
  -4   2  15      645.51     1216.28    535.30 o 
  -2   2  15      250.55      406.78    560.55 o 
   0   2  15      241.99     1022.54    691.23 o 
   2   2  15      716.16      369.21    611.98 o 
   4   2  15      469.14      311.45    631.43 o 
 -25   3  15      207.31      834.38   1150.87 o 
 -23   3  15     1032.51      457.73   1116.86 o 
 -21   3  15     1330.97      751.99   1089.40 o 
 -19   3  15      368.41      233.61    709.35 o 
 -17   3  15     1244.09      903.52    666.32 o 
 -15   3  15      588.90       -2.62    949.47 o 
 -13   3  15      326.70     -708.83    931.16 o 
 -11   3  15        3.83      591.13    937.70 o 
  -9   3  15       62.43      172.65    555.35 o 
  -7   3  15      246.28     -346.30    662.81 o 
  -5   3  15      292.00     1591.51    564.64 o 
  -3   3  15      214.17      534.04    610.81 o 
  -1   3  15      384.86      376.85    731.07 o 
   1   3  15     1334.03     1131.86    744.96 o 
 -22   4  15      361.37     1445.12   1238.49 o 
 -20   4  15      932.64     1492.20   1127.33 o 
 -18   4  15      494.26      649.98   1102.48 o 
 -16   4  15      321.58     1435.97   1081.55 o 
 -14   4  15      395.71     -294.26   1088.09 o 
 -12   4  15      868.21      542.74    979.55 o 
 -10   4  15     1583.95     1671.37    987.39 o 
  -8   4  15      565.89     2103.84    721.57 o 
  -6   4  15      212.31      677.44    999.16 o 
  -4   4  15      183.47      785.99   1005.70 o 
  -2   4  15      302.98      100.02    644.64 o 
 -13   5  15       27.65      806.92   1058.01 o 
 -11   5  15      108.62      309.95   1144.33 o 
 -26   0  16     2217.38     1764.23   1026.63 o 
 -24   0  16     1535.62     1435.97   1001.78 o 
 -22   0  16     1600.89     2976.56    966.47 o 
 -20   0  16      593.89      194.03    657.61 o 
 -18   0  16        5.75      465.69    651.27 o 
 -16   0  16        1.48      -99.86    643.98 o 
 -14   0  16      865.22      570.21    640.21 o 
 -12   0  16      720.23      329.04   1066.51 o 
 -10   0  16      682.81      560.88    639.88 o 
  -8   0  16      744.47     1202.83    644.07 o 
  -6   0  16     1330.89     1159.62    656.56 o 
  -4   0  16     1293.48     1373.80    667.64 o 
  -2   0  16      432.64     1045.54    677.18 o 
   0   0  16      186.00       -7.34    701.42 o 
   2   0  16       33.39      363.23    749.22 o 
 -27   1  16      118.74     1799.67    740.26 o 
 -25   1  16       65.23      245.87   1014.86 o 
 -23   1  16       40.75     1037.09    984.78 o 
 -21   1  16       53.28     1510.51    978.24 o 
 -19   1  16      607.90     -614.61    670.74 o 
 -17   1  16     1218.62      884.26    464.82 o 
 -15   1  16      450.37      636.46    459.10 o 
 -13   1  16      192.39      575.31    439.04 o 
 -11   1  16      188.29      380.59    452.62 o 
  -9   1  16       32.36      125.53    458.52 o 
  -7   1  16       12.42       53.37    462.23 o 
  -5   1  16      157.11     1086.16    476.55 o 
  -3   1  16        0.56      148.29    804.71 o 
  -1   1  16        1.98      643.36    577.01 o 
   1   1  16        0.10      944.43    578.26 o 
 -24   2  16      492.63     1101.17   1022.70 o 
 -22   2  16      418.81      774.22    999.16 o 
 -20   2  16     2057.04     1106.40   1076.32 o 
 -18   2  16     2179.21     2279.63    673.51 o 
 -16   2  16     1994.33     2399.53    697.64 o 
 -14   2  16     1587.12     1701.53    541.57 o 
 -12   2  16     1142.92     1097.07    538.58 o 
 -10   2  16      490.95      955.58    464.81 o 
  -8   2  16       54.99       78.91    541.61 o 
  -6   2  16        4.75     -268.00    677.83 o 
  -4   2  16      173.85      427.16    711.43 o 
  -2   2  16      326.77      518.57    565.75 o 
   0   2  16       54.98      135.26    583.78 o 
 -23   3  16     1254.35     1680.53   1146.94 o 
 -21   3  16      169.30     2780.39   1014.86 o 
 -19   3  16      155.29     1757.69   1097.25 o 
 -17   3  16      565.28      565.06    922.66 o 
 -15   3  16      584.23      659.13   1080.25 o 
 -13   3  16      597.17     1404.58   1067.17 o 
 -11   3  16      352.80     1081.27    714.85 o 
  -9   3  16      572.84     1005.03    579.87 o 
  -7   3  16      386.68     1131.81    728.56 o 
  -5   3  16       99.21      171.97    738.76 o 
  -3   3  16        0.65      590.55    713.88 o 
  -1   3  16       10.16     1227.60    761.43 o 
 -18   4  16      533.55      540.11   1543.86 o 
 -16   4  16      532.65     1793.00   1022.70 o 
 -14   4  16      513.35      282.49   1123.40 o 
 -12   4  16      218.74     1978.71   1029.24 o 
 -10   4  16      196.22      640.82   1025.32 o 
  -8   4  16      228.93      873.22    752.68 o 
  -6   4  16       21.85    -1271.19   1145.64 o 
 -25   1  17      879.58     1899.59    974.97 o 
 -23   1  17     1444.03     1401.34   1056.71 o 
 -21   1  17     2063.02     2503.15    571.72 o 
 -19   1  17     1662.72     2688.82   1153.17 o 
 -17   1  17     2963.66     1804.97    477.62 o 
 -15   1  17     1578.55     1645.13    593.10 o 
 -13   1  17      538.81      121.60    471.11 o 
 -11   1  17      228.28      525.21    473.83 o 
  -9   1  17      208.46      394.59    478.42 o 
  -7   1  17      458.53       33.01    482.85 o 
  -5   1  17        0.67      315.50    502.81 o 
  -3   1  17        1.41      823.78    592.92 o 
  -1   1  17       48.94     1276.61    616.44 o 
 -22   2  17       11.27     -684.95    751.08 o 
 -20   2  17        6.89      302.40    705.37 o 
 -18   2  17       28.25      347.81    724.13 o 
 -16   2  17       15.12      -36.02    718.94 o 
 -14   2  17      102.70     -933.09    488.52 o 
 -12   2  17       50.22      405.14    495.88 o 
 -10   2  17       70.44     -101.20    562.76 o 
  -8   2  17       13.95     1308.87    564.53 o 
  -6   2  17       26.62      163.61    608.90 o 
  -4   2  17      205.59      297.34    505.93 o 
 -19   3  17      613.01      750.35    728.57 o 
 -17   3  17      460.58      667.97    747.21 o 
 -15   3  17      392.68     1422.25    706.78 o 
 -13   3  17      164.88      647.36   1009.62 o 
 -11   3  17        5.48      201.83    716.21 o 
  -9   3  17        0.62      293.62    588.93 o 
  -7   3  17        0.57      404.66    628.70 o 
 -22   0  18      475.58     -397.57   1048.86 o 
 -20   0  18      777.54      925.93    829.15 o 
 -18   0  18      821.85     1770.52    662.80 o 
 -16   0  18      595.60     1347.11    690.67 o 
 -14   0  18      114.62      414.12   1349.00 o 
 -12   0  18       97.63     -442.32    696.19 o 
 -10   0  18      476.39      486.57    698.65 o 
  -8   0  18      227.69     -944.69    706.47 o 
  -6   0  18        1.35      567.71    763.57 o 
 -21   1  18      211.65     1115.77    609.98 o 
 -19   1  18        2.14      478.78    693.29 o 
 -17   1  18        7.06      878.13    480.27 o 
 -15   1  18       10.38      305.84    492.04 o 
 -13   1  18      179.73      406.26    492.78 o 
 -11   1  18       24.98      734.12    495.56 o 
  -9   1  18        0.94      725.51    510.27 o 
  -7   1  18       18.67      434.27    506.36 o 
 -18   2  18      307.76     2270.03    630.67 o 
 -16   2  18      169.71     1356.77    590.36 o 
 -14   2  18      288.32      933.82    558.56 o 
 -12   2  18      314.50      455.13    508.20 o 
 -10   2  18       81.43      349.94    507.05 o 
                                                 
